# Supplementary material for: Methyl 3-(3-pyridylmethyl­ene)carbazate
Source: Acta Crystallogr Sect E Struct Rep Online. 2009 Oct 31;65(Pt 11):o2959. doi: 10.1107/S1600536809045024 (PMC2971159; doi:10.1107/S1600536809045024)
Supplement: Supplementary file 2 [file e-65-o2959-Isup2.hkl]

# 
# h,k,l, Fc-squared, Fo-squared, sigma(Fo-squared) and status flag 
# 
data_I
_shelx_title ' y-7 in Pbca' 
_shelx_refln_list_code          4 
_shelx_F_calc_maximum      201.93 
_exptl_crystal_F_000       752.00 
_reflns_d_resolution_high  0.7700 
 
loop_ 
 _symmetry_equiv_pos_as_xyz 
 'x, y, z' 
 '-x+1/2, -y, z+1/2' 
 '-x, y+1/2, -z+1/2' 
 'x+1/2, -y+1/2, -z' 
 '-x, -y, -z' 
 'x-1/2, y, -z-1/2' 
 'x, -y-1/2, z-1/2' 
 '-x-1/2, y-1/2, z' 
 
_cell_length_a    10.5850 
_cell_length_b    10.0190 
_cell_length_c    16.3110 
_cell_angle_alpha  90.000 
_cell_angle_beta   90.000 
_cell_angle_gamma  90.000 
 
_shelx_F_squared_multiplier     1.000 
 
loop_ 
 _refln_index_h 
 _refln_index_k 
 _refln_index_l 
 _refln_F_squared_calc 
 _refln_F_squared_meas 
 _refln_F_squared_sigma 
 _refln_observed_status 
   2   0   0     8584.67     6863.31    267.61 o 
   4   0   0     5686.79     5828.45    126.32 o 
   6   0   0      117.97      126.97      2.10 o 
   8   0   0     2240.85     2280.58     52.85 o 
  10   0   0     3433.37     3714.43    179.14 o 
  12   0   0      177.37      209.20      5.29 o 
   2   1   0    23169.38    15623.13    654.62 o 
   4   1   0       70.37       92.46      1.00 o 
   6   1   0       23.12       26.67      0.49 o 
   8   1   0      655.76      621.01      7.59 o 
  10   1   0       40.05       34.52      1.07 o 
  12   1   0        0.37        0.14      0.56 o 
   0   2   0    12846.70     9957.44    212.22 o 
   2   2   0      311.58      181.78      2.79 o 
   4   2   0     3020.97     3587.51     48.76 o 
   6   2   0       57.01       67.86      1.06 o 
   8   2   0       62.29       56.97      1.00 o 
  10   2   0      137.49      129.37      2.31 o 
  12   2   0        6.42        7.04      1.02 o 
   2   3   0       19.94       13.78      0.30 o 
   4   3   0      670.23      721.30     13.67 o 
   6   3   0     1517.45     1796.53     23.95 o 
   8   3   0        0.65        3.13      0.73 o 
  10   3   0       32.00       31.53      1.30 o 
  12   3   0       90.90      112.10     11.66 o 
   0   4   0      868.38      847.46     11.46 o 
   2   4   0     2341.32     2501.06     38.17 o 
   4   4   0     2792.18     3384.77     50.43 o 
   6   4   0       69.37       82.01      1.53 o 
   8   4   0       19.40       15.08      0.60 o 
  10   4   0      199.04      179.05      3.15 o 
  12   4   0      119.21      129.21      2.88 o 
   2   5   0        3.36        4.28      0.14 o 
   4   5   0      194.64      249.76      2.77 o 
   6   5   0       18.12       24.84      0.58 o 
   8   5   0       38.20       33.97      1.24 o 
  10   5   0      157.24      140.12      2.82 o 
  12   5   0       63.44       73.51      1.47 o 
   0   6   0     6430.69     7252.74    208.87 o 
   2   6   0        0.94        0.05      0.20 o 
   4   6   0       44.37       43.48      1.12 o 
   6   6   0      161.64      146.09      3.51 o 
   8   6   0       92.23       84.27      1.50 o 
  10   6   0      683.57      639.49      9.10 o 
  12   6   0        6.67        9.87      1.18 o 
   2   7   0      447.76      505.29      5.69 o 
   4   7   0      100.60       96.64      1.41 o 
   6   7   0       43.18       42.80      2.27 o 
   8   7   0       74.65       70.64      1.33 o 
  10   7   0      197.77      178.48      3.55 o 
   0   8   0        8.87        5.39      1.18 o 
   2   8   0      245.73      262.09      4.50 o 
   4   8   0       40.11       41.49      1.02 o 
   6   8   0        0.00        0.84      0.55 o 
   8   8   0       93.24       90.70      3.12 o 
  10   8   0        1.58        2.83      0.56 o 
   2   9   0        4.44        5.77      0.63 o 
   4   9   0       67.78       74.89      1.75 o 
   6   9   0        8.63        8.52      0.99 o 
   8   9   0        0.40        0.42      0.41 o 
   0  10   0        3.80        3.70      2.36 o 
   2  10   0      136.14      140.27      3.11 o 
   4  10   0     1332.87     1349.07     23.11 o 
   6  10   0      256.90      266.71      4.19 o 
   8  10   0      170.53      171.03      3.59 o 
   2  11   0      166.11      167.40      4.38 o 
   4  11   0      196.17      211.72      3.83 o 
   6  11   0       81.77       76.42      2.32 o 
   0  12   0        8.11        9.22      1.84 o 
   2  12   0      172.71      189.11      4.70 o 
   4  12   0       28.13       29.63      1.71 o 
   1   1   1       14.59       13.69      0.26 o 
   2   1   1     5530.43     5128.49    123.39 o 
   3   1   1     1204.28     1209.50     14.60 o 
   4   1   1     1309.21     1328.30     10.51 o 
   5   1   1      108.56      106.15      0.74 o 
   6   1   1      581.26      594.45      7.24 o 
   7   1   1      379.07      351.13      2.88 o 
   8   1   1      935.04      881.08      8.10 o 
   9   1   1      856.35      843.42      7.38 o 
  10   1   1       54.63       52.75      1.16 o 
  11   1   1       35.24       37.48      0.93 o 
  12   1   1       48.37       58.91      1.02 o 
  13   1   1        6.71        3.93      0.59 o 
   0   2   1     2897.87     2857.05     43.37 o 
   1   2   1       55.64       50.60      0.42 o 
   2   2   1     1952.37     1979.66     26.26 o 
   3   2   1     1252.19     1290.07     17.03 o 
   4   2   1      265.50      263.94      2.36 o 
   5   2   1     2200.96     2418.72     35.41 o 
   6   2   1      698.41      698.31      6.91 o 
   7   2   1      393.49      385.11      2.89 o 
   8   2   1       46.87       46.58      0.67 o 
   9   2   1     1291.33     1354.81     13.22 o 
  10   2   1       51.04       54.10      1.99 o 
  11   2   1       22.54       20.76      0.67 o 
  12   2   1        8.60        7.77      0.62 o 
  13   2   1       53.82       60.43      1.14 o 
   1   3   1      120.05      114.95      0.80 o 
   2   3   1     2034.77     2126.30     21.70 o 
   3   3   1      972.14      937.84     10.90 o 
   4   3   1      122.31      126.29      1.11 o 
   5   3   1       34.72       35.37      0.79 o 
   6   3   1       77.51       80.54      0.83 o 
   7   3   1      130.52      104.16      0.96 o 
   8   3   1      203.89      198.27      1.97 o 
   9   3   1      505.20      479.14      4.53 o 
  10   3   1        2.47        1.86      0.37 o 
  11   3   1       53.49       51.83      1.12 o 
  12   3   1      115.46      112.97      1.67 o 
  13   3   1        2.85        2.08      0.47 o 
   0   4   1       24.44       16.67      0.26 o 
   1   4   1      184.34      164.36      1.82 o 
   2   4   1        0.01        0.25      0.16 o 
   3   4   1       31.40       28.57      0.86 o 
   4   4   1      103.78      105.17      0.93 o 
   5   4   1     1295.82     1461.40     13.91 o 
   6   4   1      323.39      356.64      2.64 o 
   7   4   1      211.78      212.53      1.73 o 
   8   4   1       12.06        9.42      0.40 o 
   9   4   1        4.88        6.21      0.40 o 
  10   4   1       13.52       12.59      0.53 o 
  11   4   1        0.34        0.39      0.34 o 
  12   4   1        9.53       11.18      0.49 o 
  13   4   1       28.82       28.54      1.37 o 
   1   5   1      169.60      170.03      1.33 o 
   2   5   1      547.86      557.74      6.18 o 
   3   5   1     1098.40     1262.31     12.50 o 
   4   5   1      648.00      612.80      6.17 o 
   5   5   1      164.59      143.24      2.57 o 
   6   5   1        5.04        6.24      0.29 o 
   7   5   1       24.92       25.24      0.51 o 
   8   5   1      157.83      130.59      1.26 o 
   9   5   1       37.77       33.20      0.62 o 
  10   5   1       18.29       16.95      0.50 o 
  11   5   1        0.47        0.49      0.28 o 
  12   5   1       15.65       13.88      0.56 o 
   0   6   1      556.46      567.60     18.37 o 
   1   6   1      823.15      923.95     10.58 o 
   2   6   1       28.17       23.83      0.31 o 
   3   6   1      414.48      406.01      3.07 o 
   4   6   1       14.39       16.43      0.48 o 
   5   6   1       74.86       68.24      0.73 o 
   6   6   1       14.99       15.49      0.43 o 
   7   6   1       67.96       63.75      0.70 o 
   8   6   1      128.34      121.92      1.94 o 
   9   6   1       41.48       35.23      0.66 o 
  10   6   1       45.65       45.04      0.93 o 
  11   6   1        7.34        7.72      0.43 o 
  12   6   1       14.98       19.56      1.23 o 
   1   7   1      141.16      144.56      1.32 o 
   2   7   1       19.43       23.30      0.35 o 
   3   7   1       19.79       18.65      0.32 o 
   4   7   1       81.83       76.89      0.75 o 
   5   7   1      335.66      324.80      2.71 o 
   6   7   1       70.56       66.28      1.23 o 
   7   7   1        2.16        1.52      0.14 o 
   8   7   1        3.93        4.64      0.46 o 
   9   7   1       31.09       28.75      0.70 o 
  10   7   1        0.55        0.13      0.21 o 
  11   7   1        5.02        5.88      1.18 o 
   0   8   1      123.66      107.10      1.73 o 
   1   8   1      387.89      391.47      3.87 o 
   2   8   1      168.29      165.33      1.43 o 
   3   8   1      127.72      136.83      1.37 o 
   4   8   1       29.41       28.42      0.66 o 
   5   8   1      421.64      426.44      4.41 o 
   6   8   1        0.13        0.29      0.48 o 
   7   8   1       29.11       30.05      0.93 o 
   8   8   1        4.46        5.58      0.54 o 
   9   8   1       26.32       24.06      0.75 o 
  10   8   1       14.00       12.98      0.62 o 
   1   9   1      130.45      123.10      1.73 o 
   2   9   1      438.22      437.23      4.63 o 
   3   9   1       22.99       23.89      0.70 o 
   4   9   1      230.53      231.31      2.72 o 
   5   9   1      326.50      329.55      4.23 o 
   6   9   1       99.56       97.02      1.70 o 
   7   9   1       10.99       13.92      1.27 o 
   8   9   1        4.89        5.78      0.92 o 
   9   9   1        6.06        5.80      0.77 o 
   0  10   1        0.10        0.09      0.65 o 
   1  10   1        2.61        2.41      0.61 o 
   2  10   1       15.34       15.64      1.10 o 
   3  10   1        6.43        7.60      0.77 o 
   4  10   1      677.10      719.26      7.97 o 
   5  10   1       19.78       20.39      0.91 o 
   6  10   1      233.36      238.57      3.33 o 
   7  10   1       82.76       89.98      1.95 o 
   8  10   1       13.08       15.89      0.73 o 
   1  11   1       17.18       16.67      1.10 o 
   2  11   1        6.74        5.78      0.83 o 
   3  11   1        3.04        3.68      0.81 o 
   4  11   1       28.64       26.89      1.27 o 
   5  11   1        5.54        4.86      0.63 o 
   6  11   1       20.45       22.36      1.03 o 
   7  11   1       17.44       18.99      0.85 o 
   0  12   1        9.84       10.71      1.19 o 
   1  12   1       88.35       84.54      1.73 o 
   2  12   1       12.06       12.13      1.12 o 
   3  12   1        1.64        1.61      0.77 o 
   4  12   1        7.44        6.75      0.91 o 
   5  12   1        2.95        2.64      0.62 o 
   1   0   2     1067.50     1050.61     18.01 o 
   2   0   2     3173.51     2923.06     77.05 o 
   3   0   2        4.15        4.31      0.19 o 
   4   0   2     2089.74     2205.66     29.42 o 
   5   0   2       30.92       42.12      0.61 o 
   6   0   2       81.37       73.59      0.86 o 
   7   0   2      558.41      515.69      6.01 o 
   8   0   2      999.09      934.10     30.92 o 
   9   0   2      867.63      887.92     10.29 o 
  10   0   2     1652.01     1714.74     22.34 o 
  11   0   2      260.82      277.42      4.20 o 
  12   0   2       34.79       33.62      1.40 o 
  13   0   2       84.31       85.38      1.96 o 
   1   1   2      808.59      875.53      6.69 o 
   2   1   2      162.81      151.28      2.42 o 
   3   1   2     2539.55     2501.99     24.91 o 
   4   1   2      205.53      185.37      2.02 o 
   5   1   2        7.14        7.92      0.36 o 
   6   1   2      409.47      383.65      2.97 o 
   7   1   2      532.79      456.65      4.39 o 
   8   1   2      711.31      696.94      5.77 o 
   9   1   2        2.14        4.02      0.51 o 
  10   1   2      101.97      106.98      1.43 o 
  11   1   2       51.69       53.62      1.07 o 
  12   1   2      108.49      108.94      1.45 o 
  13   1   2        4.56        4.99      0.58 o 
   0   2   2     2763.23     2931.91     52.32 o 
   1   2   2     2320.99     2366.85     23.19 o 
   2   2   2      724.03      800.31     10.62 o 
   3   2   2       21.17       10.68      0.19 o 
   4   2   2      531.03      627.38      7.21 o 
   5   2   2       83.16       91.20      0.83 o 
   6   2   2      763.54      870.31      9.50 o 
   7   2   2      676.40      654.04      4.88 o 
   8   2   2      215.58      194.19      1.85 o 
   9   2   2      150.76      147.00      1.63 o 
  10   2   2      117.32      119.50      1.60 o 
  11   2   2      287.54      288.63      3.29 o 
  12   2   2        2.71        3.75      0.43 o 
  13   2   2       18.30       19.92      1.11 o 
   1   3   2      347.12      395.39      2.85 o 
   2   3   2      340.53      363.16      3.19 o 
   3   3   2     5257.71     5338.99    121.72 o 
   4   3   2      981.08     1144.67      9.04 o 
   5   3   2       18.94       16.05      0.34 o 
   6   3   2        2.73        1.01      0.21 o 
   7   3   2       22.95       16.18      0.33 o 
   8   3   2      116.90      130.17      1.22 o 
   9   3   2       66.71       64.97      0.96 o 
  10   3   2        0.03        0.50      0.33 o 
  11   3   2        6.23        7.13      0.52 o 
  12   3   2        2.73        3.63      0.39 o 
  13   3   2        7.11       11.56      1.89 o 
   0   4   2      258.82      225.40      2.07 o 
   1   4   2       49.98       52.36      0.38 o 
   2   4   2      141.74      135.56      1.10 o 
   3   4   2      296.35      310.47      2.84 o 
   4   4   2      178.09      197.87      1.50 o 
   5   4   2     1576.73     1912.74     17.44 o 
   6   4   2      568.89      578.13      4.41 o 
   7   4   2      142.25      136.20      1.16 o 
   8   4   2      477.60      459.79      4.03 o 
   9   4   2      247.50      248.09      2.26 o 
  10   4   2       53.32       49.01      0.80 o 
  11   4   2       90.39       78.21      1.24 o 
  12   4   2       19.41       18.98      0.64 o 
  13   4   2        6.59        7.92      0.69 o 
   1   5   2      261.67      308.77      3.09 o 
   2   5   2        2.55        2.07      0.22 o 
   3   5   2       47.75       45.69      0.58 o 
   4   5   2       81.96       68.36      1.01 o 
   5   5   2       64.98       68.73      0.73 o 
   6   5   2        7.28        4.72      0.30 o 
   7   5   2        0.11        0.64      0.25 o 
   8   5   2      108.43      102.87      1.04 o 
   9   5   2       17.93       16.50      0.47 o 
  10   5   2       13.47       12.06      0.47 o 
  11   5   2       10.75       11.61      0.44 o 
  12   5   2        3.03       10.02      2.06 o 
   0   6   2     1409.54     1587.33     20.27 o 
   1   6   2        0.87        1.04      0.20 o 
   2   6   2      198.76      229.52      2.01 o 
   3   6   2      111.17      113.33      1.24 o 
   4   6   2      322.24      319.48      2.80 o 
   5   6   2       66.70       64.63      0.75 o 
   6   6   2       15.67       17.04      0.57 o 
   7   6   2       86.48       93.88      1.65 o 
   8   6   2       30.54       23.39      0.46 o 
   9   6   2        7.21        9.88      1.21 o 
  10   6   2      152.48      135.08      1.51 o 
  11   6   2       69.72       67.55      1.18 o 
  12   6   2        7.48        7.77      0.86 o 
   1   7   2      220.41      235.09      2.13 o 
   2   7   2      153.26      147.72      1.42 o 
   3   7   2      177.71      145.02      1.27 o 
   4   7   2      307.25      303.54      2.80 o 
   5   7   2      150.35      149.26      1.50 o 
   6   7   2       13.71       12.91      0.43 o 
   7   7   2        3.06        3.88      0.41 o 
   8   7   2      104.20       98.28      1.17 o 
   9   7   2        1.73        2.41      0.46 o 
  10   7   2       10.85       10.85      0.49 o 
  11   7   2        3.60       10.33      1.77 o 
   0   8   2       11.19        7.86      0.59 o 
   1   8   2      314.31      320.85      2.78 o 
   2   8   2        7.58        7.86      0.37 o 
   3   8   2       24.50       25.97      0.52 o 
   4   8   2      234.20      237.04      2.12 o 
   5   8   2      196.14      188.05      2.72 o 
   6   8   2      401.51      396.04      3.56 o 
   7   8   2      296.37      298.35      2.81 o 
   8   8   2        1.87        1.08      0.33 o 
   9   8   2       90.11       89.27      2.93 o 
  10   8   2        0.00        0.08      0.54 o 
   1   9   2        2.13        1.98      0.46 o 
   2   9   2        7.71        8.79      0.35 o 
   3   9   2       63.39       64.02      0.87 o 
   4   9   2       52.98       53.45      1.08 o 
   5   9   2       59.18       59.36      1.20 o 
   6   9   2       23.68       22.85      0.83 o 
   7   9   2       48.80       49.65      0.98 o 
   8   9   2       31.96       32.94      0.81 o 
   9   9   2        0.15       -0.16      0.64 o 
   0  10   2      171.04      167.27      2.60 o 
   1  10   2       29.35       29.86      0.59 o 
   2  10   2       55.41       57.98      1.32 o 
   3  10   2        0.50        0.06      0.35 o 
   4  10   2       41.96       48.04      3.83 o 
   5  10   2      180.46      182.70      2.42 o 
   6  10   2       68.34       74.38      1.98 o 
   7  10   2       89.69       95.87      1.75 o 
   8  10   2        7.65       10.83      0.84 o 
   1  11   2       73.97       70.16      1.63 o 
   2  11   2       16.25       15.55      1.11 o 
   3  11   2        1.13        1.30      0.55 o 
   4  11   2        0.07        0.21      0.55 o 
   5  11   2       77.91       82.22      1.68 o 
   6  11   2        9.88        8.36      0.69 o 
   7  11   2       11.02       12.50      0.92 o 
   0  12   2        0.15       -0.05      0.63 o 
   1  12   2       35.26       35.82      1.41 o 
   2  12   2       11.20       12.07      0.82 o 
   3  12   2       10.56       12.02      1.04 o 
   4  12   2        0.53        0.66      0.48 o 
   5  12   2       11.31       11.75      0.82 o 
   1   1   3      140.57      115.80      2.16 o 
   2   1   3    14083.92    11833.76    407.04 o 
   3   1   3       42.57       34.23      0.52 o 
   4   1   3       40.15       49.69      0.63 o 
   5   1   3      462.73      493.17      4.18 o 
   6   1   3       77.24       84.27      0.83 o 
   7   1   3        3.09        2.75      0.29 o 
   8   1   3      386.92      385.88      3.08 o 
   9   1   3      471.35      444.27      3.78 o 
  10   1   3       68.61       62.06      1.05 o 
  11   1   3       24.06       23.67      0.65 o 
  12   1   3        2.04        3.09      0.74 o 
  13   1   3       10.69        9.19      0.75 o 
   0   2   3    24999.36    20251.11    536.57 o 
   1   2   3    16012.15    14434.51    245.08 o 
   2   2   3     2735.68     2924.43     28.78 o 
   3   2   3     1016.95     1053.08     11.76 o 
   4   2   3      701.98      897.27      7.05 o 
   5   2   3     3735.67     4345.22     46.38 o 
   6   2   3       25.34       40.52      0.62 o 
   7   2   3      176.57      186.64      1.53 o 
   8   2   3       44.03       42.03      0.75 o 
   9   2   3      942.18      955.10      8.52 o 
  10   2   3       21.74       26.25      1.00 o 
  11   2   3       64.14       64.26      1.32 o 
  12   2   3       93.03      106.17      1.36 o 
  13   2   3      208.95      231.40      2.58 o 
   1   3   3     8515.77     8724.44    122.23 o 
   2   3   3       10.79       23.66      0.24 o 
   3   3   3      276.35      275.64      3.14 o 
   4   3   3      463.10      449.36      3.33 o 
   5   3   3       51.94       61.57      0.61 o 
   6   3   3       41.70       48.12      0.52 o 
   7   3   3       66.28       42.78      0.56 o 
   8   3   3      100.78       81.56      0.89 o 
   9   3   3      611.62      570.89      5.23 o 
  10   3   3      203.95      195.14      1.97 o 
  11   3   3       37.25       34.00      0.84 o 
  12   3   3        4.59        4.00      0.44 o 
  13   3   3       50.42       58.41      2.67 o 
   0   4   3      275.49      313.83      3.57 o 
   1   4   3      207.01      227.36      1.89 o 
   2   4   3        1.35        2.30      0.19 o 
   3   4   3      849.45      949.08      9.84 o 
   4   4   3      662.00      595.14      5.30 o 
   5   4   3      328.04      352.04      3.08 o 
   6   4   3      244.32      232.37      1.81 o 
   7   4   3       11.17       15.40      0.87 o 
   8   4   3       34.57       30.12      0.51 o 
   9   4   3       15.93        8.94      0.70 o 
  10   4   3        8.15        7.02      0.40 o 
  11   4   3       11.74       10.86      0.43 o 
  12   4   3        1.94        3.44      0.65 o 
   1   5   3       18.72        9.67      0.20 o 
   2   5   3      588.57      526.52      4.57 o 
   3   5   3      138.19      137.55      1.31 o 
   4   5   3      555.76      544.13      4.61 o 
   5   5   3      181.39      192.38      1.68 o 
   6   5   3      398.42      404.09      3.32 o 
   7   5   3       13.30       10.95      0.32 o 
   8   5   3       15.39       16.63      0.38 o 
   9   5   3       86.50       79.72      0.89 o 
  10   5   3       49.99       50.58      0.78 o 
  11   5   3        0.10        0.12      0.30 o 
  12   5   3       85.96       86.39      1.76 o 
   0   6   3       28.97       29.38      0.49 o 
   1   6   3      202.51      222.01      2.01 o 
   2   6   3      626.13      668.23      6.11 o 
   3   6   3       62.42       66.60      1.47 o 
   4   6   3       37.21       39.89      0.67 o 
   5   6   3       21.72       21.38      0.51 o 
   6   6   3        0.01        0.78      0.31 o 
   7   6   3       18.70       22.01      0.69 o 
   8   6   3      109.14       98.84      0.99 o 
   9   6   3       42.12       34.09      0.58 o 
  10   6   3        0.40        0.35      0.22 o 
  11   6   3        0.10        0.59      0.61 o 
  12   6   3        0.86        1.63      0.64 o 
   1   7   3      508.76      496.10      4.22 o 
   2   7   3      400.62      417.34      4.42 o 
   3   7   3       33.98       40.26      0.59 o 
   4   7   3      107.15      106.46      1.34 o 
   5   7   3        4.53        5.17      0.52 o 
   6   7   3       91.98      101.27      1.33 o 
   7   7   3       21.29       20.10      0.47 o 
   8   7   3       27.33       25.97      0.57 o 
   9   7   3        9.25        6.74      0.46 o 
  10   7   3        0.00        2.25      1.32 o 
  11   7   3       36.45       37.94      1.30 o 
   0   8   3      255.04      267.80      3.09 o 
   1   8   3      227.40      233.18      2.05 o 
   2   8   3       81.25       78.23      0.96 o 
   3   8   3      382.13      374.52      3.83 o 
   4   8   3       31.10       34.13      0.82 o 
   5   8   3     1542.07     1645.28     18.12 o 
   6   8   3        0.19       -0.32      0.43 o 
   7   8   3      112.19      114.59      2.10 o 
   8   8   3      126.28      133.40      3.27 o 
   9   8   3      154.26      160.13      2.62 o 
  10   8   3      123.00      136.97      2.60 o 
   1   9   3      205.16      220.34      3.33 o 
   2   9   3       23.93       22.30      0.54 o 
   3   9   3      296.41      298.52      2.88 o 
   4   9   3       23.56       26.96      0.63 o 
   5   9   3       49.91       50.91      1.39 o 
   6   9   3        1.34        1.39      0.26 o 
   7   9   3       12.40       10.64      0.71 o 
   8   9   3       29.34       33.08      1.12 o 
   9   9   3        0.32        0.50      0.55 o 
   0  10   3        0.54        0.88      0.56 o 
   1  10   3       22.27       21.12      0.61 o 
   2  10   3      108.62      116.68      1.30 o 
   3  10   3       90.58       93.33      1.40 o 
   4  10   3        3.15        4.52      0.53 o 
   5  10   3        2.84        2.86      0.59 o 
   6  10   3        9.23       12.20      0.97 o 
   7  10   3       49.24       49.06      1.13 o 
   8  10   3        6.83        9.27      1.20 o 
   1  11   3        4.32        3.07      0.34 o 
   2  11   3      156.76      156.51      1.90 o 
   3  11   3        2.07        1.96      0.40 o 
   4  11   3        5.77        4.37      0.57 o 
   5  11   3       12.34       15.34      0.96 o 
   6  11   3       71.72       74.12      1.44 o 
   7  11   3        0.59        0.67      0.64 o 
   0  12   3       27.89       25.39      1.44 o 
   1  12   3       37.90       34.02      1.17 o 
   2  12   3        4.63        4.55      0.75 o 
   3  12   3       22.60       21.53      1.14 o 
   4  12   3      212.71      203.74      2.89 o 
   0   0   4    26333.45    17617.12    893.34 o 
   1   0   4       56.44       74.73      0.93 o 
   2   0   4       51.99       80.81      0.83 o 
   3   0   4      817.83      857.10      9.36 o 
   4   0   4     6922.69     7605.78    183.56 o 
   5   0   4     1599.72     1890.03     24.85 o 
   6   0   4       14.70        8.87      0.37 o 
   7   0   4     1450.92     1499.92     31.34 o 
   8   0   4      131.60      120.35      4.50 o 
   9   0   4      345.89      325.97      5.04 o 
  10   0   4      277.89      257.09      4.29 o 
  11   0   4       31.93       29.17      1.28 o 
  12   0   4        0.53        1.08      0.51 o 
  13   0   4        3.14        4.77      0.83 o 
   1   1   4     6009.94     5948.93     78.60 o 
   2   1   4     1521.11     1553.94     13.90 o 
   3   1   4      377.21      451.32      5.51 o 
   4   1   4        6.04        4.00      0.19 o 
   5   1   4       59.13       51.75      0.60 o 
   6   1   4      564.43      597.81      5.46 o 
   7   1   4       16.62       17.33      0.52 o 
   8   1   4        1.73        1.47      0.38 o 
   9   1   4       86.78       80.55      1.58 o 
  10   1   4       29.97       32.04      0.87 o 
  11   1   4        1.39        1.83      0.44 o 
  12   1   4       94.05      102.36      1.44 o 
  13   1   4       15.44       13.23      0.82 o 
   0   2   4    40776.04    30060.45    898.26 o 
   1   2   4     8770.63     8528.85    125.28 o 
   2   2   4       38.09       21.40      0.22 o 
   3   2   4      774.39      832.45      7.91 o 
   4   2   4       13.32       17.13      0.29 o 
   5   2   4      324.69      262.87      2.23 o 
   6   2   4        2.52        5.26      0.30 o 
   7   2   4       84.92      104.02      0.93 o 
   8   2   4      302.96      270.39      2.41 o 
   9   2   4      653.35      627.35      5.24 o 
  10   2   4      666.93      653.14      5.82 o 
  11   2   4       16.21       16.95      0.73 o 
  12   2   4        8.66        9.53      0.63 o 
  13   2   4        1.01        0.06      0.60 o 
   1   3   4      285.65      282.25      5.53 o 
   2   3   4     1234.68     1374.65     11.60 o 
   3   3   4      217.99      189.15      2.32 o 
   4   3   4      117.39      132.80      0.95 o 
   5   3   4      300.72      326.65      2.49 o 
   6   3   4       16.83       18.89      0.29 o 
   7   3   4       76.42       65.28      0.67 o 
   8   3   4       35.80       48.84      0.80 o 
   9   3   4       32.69       35.29      0.89 o 
  10   3   4      109.50      112.60      5.37 o 
  11   3   4       95.52       93.86      1.06 o 
  12   3   4        0.25        0.32      0.42 o 
  13   3   4       69.51       84.33      2.22 o 
   0   4   4     6485.54     7288.51    147.43 o 
   1   4   4     1726.41     1888.23     19.57 o 
   2   4   4       28.93       25.18      0.35 o 
   3   4   4        4.12        1.63      0.22 o 
   4   4   4       11.10        7.60      0.24 o 
   5   4   4      125.02      132.43      1.30 o 
   6   4   4       55.17       52.47      0.59 o 
   7   4   4      241.26      248.25      1.89 o 
   8   4   4       38.06       26.59      0.54 o 
   9   4   4        0.01        0.45      0.28 o 
  10   4   4      414.30      385.72      3.43 o 
  11   4   4       59.53       72.23      1.00 o 
  12   4   4        0.11        0.03      0.41 o 
   1   5   4      280.66      302.26      2.19 o 
   2   5   4      513.08      516.56      4.42 o 
   3   5   4       94.19       99.14      0.93 o 
   4   5   4       69.54       65.34      0.79 o 
   5   5   4      215.15      228.52      1.85 o 
   6   5   4        0.00        0.31      0.24 o 
   7   5   4       48.84       49.84      0.78 o 
   8   5   4       10.60        8.94      0.90 o 
   9   5   4       10.92       11.98      0.36 o 
  10   5   4       74.15       66.35      1.82 o 
  11   5   4        0.05        0.21      0.31 o 
  12   5   4       48.81       49.45      2.02 o 
   0   6   4      151.74      139.34      1.44 o 
   1   6   4      198.12      205.57      1.47 o 
   2   6   4       10.49        8.42      0.33 o 
   3   6   4        2.60        2.16      0.35 o 
   4   6   4       23.96       26.44      0.58 o 
   5   6   4      271.68      300.78      8.62 o 
   6   6   4        1.72        0.95      0.31 o 
   7   6   4        0.06        0.36      0.21 o 
   8   6   4       30.17       28.83      1.41 o 
   9   6   4        5.06        6.50      0.54 o 
  10   6   4       55.02       56.79      1.32 o 
  11   6   4        0.81        0.60      0.55 o 
   1   7   4        5.40        6.27      0.21 o 
   2   7   4       16.28       14.77      0.35 o 
   3   7   4      525.82      528.66      5.53 o 
   4   7   4        2.68        4.51      0.47 o 
   5   7   4      181.17      171.67      3.27 o 
   6   7   4       37.94       34.83      1.00 o 
   7   7   4        9.37       11.54      0.55 o 
   8   7   4        3.39        4.17      0.28 o 
   9   7   4       10.32        9.54      0.56 o 
  10   7   4       58.12       52.35      1.07 o 
  11   7   4        0.86        1.35      0.49 o 
   0   8   4       57.38       63.99      0.92 o 
   1   8   4       12.02       13.67      0.39 o 
   2   8   4       19.14       19.96      0.45 o 
   3   8   4      234.13      226.73      2.52 o 
   4   8   4     1135.12     1186.21     12.89 o 
   5   8   4       20.29       19.91      0.87 o 
   6   8   4       85.80       91.71      1.55 o 
   7   8   4       49.72       50.19      1.00 o 
   8   8   4      105.30      110.46      3.13 o 
   9   8   4       43.95       47.24      1.49 o 
  10   8   4        9.05        9.98      0.88 o 
   1   9   4       39.95       40.74      0.60 o 
   2   9   4      212.38      216.38      1.97 o 
   3   9   4       29.96       31.64      0.60 o 
   4   9   4       68.97       70.71      0.96 o 
   5   9   4       27.52       25.66      0.65 o 
   6   9   4       38.52       40.35      0.78 o 
   7   9   4        1.39        3.20      0.92 o 
   8   9   4        3.04        1.92      0.77 o 
   9   9   4        6.88        7.13      0.89 o 
   0  10   4       63.32       57.73      1.29 o 
   1  10   4       99.21       96.70      1.18 o 
   2  10   4        9.35        9.90      0.43 o 
   3  10   4       54.60       54.07      0.92 o 
   4  10   4      143.86      140.54      1.64 o 
   5  10   4        2.08        1.44      0.44 o 
   6  10   4       26.29       29.62      0.88 o 
   7  10   4        6.23        8.21      0.92 o 
   8  10   4       44.80       45.78      1.46 o 
   1  11   4        6.03        5.97      0.44 o 
   2  11   4       16.33       18.57      0.82 o 
   3  11   4       96.25       93.16      1.44 o 
   4  11   4       89.40       93.13      1.40 o 
   5  11   4        5.40        6.36      0.50 o 
   6  11   4       22.48       24.43      1.29 o 
   0  12   4        0.18        0.16      0.94 o 
   1  12   4        1.72        1.42      0.47 o 
   2  12   4       30.07       32.12      1.01 o 
   3  12   4       69.41       73.14      1.34 o 
   4  12   4        3.27        2.98      0.62 o 
   1   1   5      154.89      142.36      1.17 o 
   2   1   5      206.56      258.94      3.35 o 
   3   1   5     1204.66     1243.40     10.86 o 
   4   1   5     2377.09     2653.39     26.42 o 
   5   1   5      116.16      126.43      1.01 o 
   6   1   5      177.59      211.40      1.76 o 
   7   1   5       39.95       38.23      0.72 o 
   8   1   5     1504.65     1544.39     14.81 o 
   9   1   5      451.41      437.63      3.97 o 
  10   1   5       17.77       20.49      0.80 o 
  11   1   5        0.29        0.53      0.43 o 
  12   1   5        3.79        4.06      0.72 o 
  13   1   5        0.30        0.65      0.55 o 
   0   2   5     1501.17     1732.49     24.27 o 
   1   2   5     4164.97     4413.60     54.34 o 
   2   2   5      127.24      117.70      1.47 o 
   3   2   5     1242.49     1347.20     15.15 o 
   4   2   5      451.14      422.67      4.12 o 
   5   2   5       12.71       18.37      0.29 o 
   6   2   5        3.70        1.40      0.23 o 
   7   2   5        1.88        0.44      0.21 o 
   8   2   5      800.64      776.86      6.66 o 
   9   2   5       62.09       63.05      1.45 o 
  10   2   5      418.01      416.08      4.45 o 
  11   2   5       74.48       75.59      1.12 o 
  12   2   5       11.36        8.68      0.63 o 
  13   2   5        2.75        4.31      0.65 o 
   1   3   5     1061.63     1226.29     11.47 o 
   2   3   5      286.77      224.53      1.88 o 
   3   3   5       39.13       39.18      0.59 o 
   4   3   5      299.31      279.34      2.76 o 
   5   3   5       48.93       55.52      0.89 o 
   6   3   5      577.63      561.22      4.50 o 
   7   3   5      161.98      153.15      1.36 o 
   8   3   5       14.50       17.13      0.50 o 
   9   3   5       43.43       43.27      0.74 o 
  10   3   5      138.03      143.37      1.53 o 
  11   3   5       37.12       31.97      0.65 o 
  12   3   5        0.89        0.51      0.39 o 
   0   4   5     1765.63     2177.86     38.24 o 
   1   4   5     1441.85     1763.04     18.36 o 
   2   4   5     1550.03     1847.80     18.11 o 
   3   4   5       90.16      100.73      0.83 o 
   4   4   5      315.62      268.19      3.27 o 
   5   4   5      432.51      420.50      3.55 o 
   6   4   5        0.44        0.68      0.24 o 
   7   4   5        0.38        0.67      0.11 o 
   8   4   5       91.61       83.94      0.86 o 
   9   4   5      774.01      731.45      6.69 o 
  10   4   5      311.24      304.45      2.84 o 
  11   4   5        3.12        1.85      0.54 o 
  12   4   5        0.15        0.51      0.46 o 
   1   5   5      113.39      120.01      1.18 o 
   2   5   5      732.16      869.46      9.26 o 
   3   5   5       87.42       91.96      0.81 o 
   4   5   5      193.55      210.59      1.54 o 
   5   5   5       66.00       64.58      1.02 o 
   6   5   5      236.45      208.48      1.98 o 
   7   5   5      198.18      192.33      1.91 o 
   8   5   5      541.21      518.49      4.46 o 
   9   5   5       67.31       61.26      1.22 o 
  10   5   5        0.26        0.56      0.47 o 
  11   5   5       43.21       43.83      0.98 o 
  12   5   5       15.22       12.97      0.79 o 
   0   6   5       15.85       12.71      0.66 o 
   1   6   5      603.55      652.11      5.41 o 
   2   6   5       41.78       45.83      0.87 o 
   3   6   5      417.36      405.18      3.66 o 
   4   6   5      349.58      394.85      3.74 o 
   5   6   5     1362.61     1412.12     15.50 o 
   6   6   5     1149.46     1151.16     11.66 o 
   7   6   5       56.87       60.70      1.74 o 
   8   6   5       92.77       83.13      2.17 o 
   9   6   5        9.06        7.93      0.67 o 
  10   6   5       22.74       24.55      1.10 o 
  11   6   5        5.82        5.17      0.60 o 
   1   7   5       24.87       25.82      0.51 o 
   2   7   5      102.29       94.94      1.02 o 
   3   7   5      301.76      299.43      3.06 o 
   4   7   5      161.47      154.46      1.78 o 
   5   7   5      249.29      246.61      2.87 o 
   6   7   5       56.66       63.12      1.01 o 
   7   7   5       31.93       30.29      0.80 o 
   8   7   5       32.59       30.10      1.19 o 
   9   7   5        0.72        0.85      0.43 o 
  10   7   5        3.87        3.36      0.49 o 
  11   7   5       37.44       42.41      1.13 o 
   0   8   5      388.15      351.49      3.87 o 
   1   8   5        0.16        0.41      0.21 o 
   2   8   5       14.32       15.88      0.41 o 
   3   8   5       82.66       83.08      1.01 o 
   4   8   5        0.07       -0.13      0.24 o 
   5   8   5      106.99      100.72      1.31 o 
   6   8   5       56.51       51.67      0.98 o 
   7   8   5       13.96       13.33      0.52 o 
   8   8   5        0.83        0.49      0.40 o 
   9   8   5       11.33       12.15      0.76 o 
  10   8   5       15.63       16.89      1.06 o 
   1   9   5       49.74       43.51      0.67 o 
   2   9   5       57.94       49.62      0.74 o 
   3   9   5       24.80       24.08      0.57 o 
   4   9   5       36.13       33.96      0.65 o 
   5   9   5       84.53       88.83      1.01 o 
   6   9   5        0.57        1.02      0.25 o 
   7   9   5        3.50        3.17      0.66 o 
   8   9   5       46.54       49.52      1.39 o 
   9   9   5       11.07       11.89      1.09 o 
   0  10   5      185.64      175.06      2.88 o 
   1  10   5      184.17      165.54      1.65 o 
   2  10   5        0.71        0.60      0.29 o 
   3  10   5       28.73       28.48      0.58 o 
   4  10   5       28.08       30.16      0.53 o 
   5  10   5        8.19        7.57      0.42 o 
   6  10   5       11.87       13.10      0.88 o 
   7  10   5        0.69        0.26      0.53 o 
   8  10   5        8.77        8.85      0.99 o 
   1  11   5        7.02        6.05      0.46 o 
   2  11   5        5.52        5.90      0.42 o 
   3  11   5       41.04       39.90      0.94 o 
   4  11   5        8.71       10.02      0.92 o 
   5  11   5       30.75       29.46      0.81 o 
   6  11   5        2.88        3.17      0.73 o 
   0  12   5       71.92       70.30      2.15 o 
   1  12   5        1.28        1.48      0.43 o 
   2  12   5        0.34        0.56      0.47 o 
   3  12   5        0.13       -0.20      0.43 o 
   4  12   5       71.25       65.47      1.14 o 
   0   0   6      155.66      109.44      2.53 o 
   1   0   6      958.32     1077.07     13.61 o 
   2   0   6      842.21      835.49     14.49 o 
   3   0   6     1602.08     1922.98     27.44 o 
   4   0   6     3864.60     4258.33     67.24 o 
   5   0   6     2424.73     2856.40     37.67 o 
   6   0   6     1279.27     1594.61     19.07 o 
   7   0   6      678.52      711.44      7.81 o 
   8   0   6       37.96       39.57      0.83 o 
   9   0   6        9.49        5.37      0.53 o 
  10   0   6      391.08      382.34      4.44 o 
  11   0   6       38.87       35.90      0.92 o 
  12   0   6        5.08        6.27      0.54 o 
  13   0   6      281.73      329.22      8.12 o 
   1   1   6      627.20      646.42      7.45 o 
   2   1   6      318.54      322.31      3.13 o 
   3   1   6      180.83      217.74      1.73 o 
   4   1   6      981.78     1084.98      9.51 o 
   5   1   6        0.11        0.43      0.13 o 
   6   1   6        0.62        2.75      0.18 o 
   7   1   6      158.25      160.48      1.36 o 
   8   1   6       10.22        6.17      0.32 o 
   9   1   6       14.40       16.42      0.79 o 
  10   1   6       45.62       46.41      0.80 o 
  11   1   6       93.93      101.83      1.51 o 
  12   1   6       14.59       16.43      0.67 o 
  13   1   6        8.40       12.70      0.74 o 
   0   2   6      435.51      443.25      5.44 o 
   1   2   6      316.02      279.95      2.99 o 
   2   2   6        0.51        0.81      0.27 o 
   3   2   6      576.35      619.44      5.88 o 
   4   2   6      348.89      352.14      3.70 o 
   5   2   6      115.99      123.55      3.34 o 
   6   2   6       92.22       92.97      1.05 o 
   7   2   6        9.83        9.76      0.21 o 
   8   2   6      138.69      115.82      1.49 o 
   9   2   6       33.87       41.20      0.71 o 
  10   2   6       65.97       70.34      2.15 o 
  11   2   6       70.98       64.49      1.24 o 
  12   2   6        2.01        1.38      0.49 o 
  13   2   6        8.58        8.34      0.83 o 
   1   3   6     1060.12     1156.84     10.92 o 
   2   3   6      402.00      423.09      4.57 o 
   3   3   6       61.45       47.97      0.57 o 
   4   3   6      229.27      251.05      4.26 o 
   5   3   6      427.59      432.36      4.40 o 
   6   3   6       17.84       19.07      0.56 o 
   7   3   6      107.37      108.96      1.50 o 
   8   3   6       10.98        9.07      0.23 o 
   9   3   6        0.22        0.19      0.16 o 
  10   3   6       10.52       16.02      1.04 o 
  11   3   6        0.06        0.16      0.46 o 
  12   3   6       26.96       33.83      1.01 o 
   0   4   6      507.95      628.31      8.15 o 
   1   4   6     3234.67     3431.15     41.26 o 
   2   4   6      252.69      279.35      2.25 o 
   3   4   6       48.40       53.11      0.60 o 
   4   4   6       22.08       22.85      0.57 o 
   5   4   6       29.26       33.68      0.65 o 
   6   4   6       70.86       74.76      1.15 o 
   7   4   6       57.70       55.64      0.83 o 
   8   4   6      331.94      342.44      3.63 o 
   9   4   6      183.88      216.95      2.82 o 
  10   4   6        2.90        6.72      2.53 o 
  11   4   6      173.35      174.66      2.26 o 
  12   4   6        2.74        1.90      0.59 o 
   1   5   6       48.38       68.08      1.75 o 
   2   5   6      133.15       99.94      0.94 o 
   3   5   6      968.86      935.26     10.79 o 
   4   5   6      765.28      782.31     11.21 o 
   5   5   6       84.93       76.63      1.00 o 
   6   5   6       41.27       45.18      0.97 o 
   7   5   6        4.32        9.95      0.74 o 
   8   5   6       50.35       57.90      1.33 o 
   9   5   6       42.92       44.05      1.20 o 
  10   5   6       16.39       11.92      0.73 o 
  11   5   6        1.02        1.89      0.54 o 
  12   5   6       97.38      114.62      1.87 o 
   0   6   6      564.44      599.80      7.90 o 
   1   6   6        3.77        3.56      0.29 o 
   2   6   6       67.38       57.22      0.72 o 
   3   6   6       35.03       34.53      0.75 o 
   4   6   6     1619.42     1728.00     18.89 o 
   5   6   6        0.07        0.54      0.26 o 
   6   6   6       98.56      100.70      1.72 o 
   7   6   6      360.53      352.05      3.90 o 
   8   6   6       25.65       33.29      1.18 o 
   9   6   6       15.90       16.72      0.93 o 
  10   6   6       18.66       14.85      0.78 o 
  11   6   6        6.16        8.52      0.70 o 
   1   7   6       70.58       73.88      0.78 o 
   2   7   6        0.62        1.24      0.26 o 
   3   7   6      232.23      218.34      2.45 o 
   4   7   6        3.59        3.51      0.38 o 
   5   7   6       46.33       45.86      0.89 o 
   6   7   6      269.16      264.31      3.61 o 
   7   7   6       27.45       28.17      1.08 o 
   8   7   6        9.22       11.80      0.81 o 
   9   7   6        8.91        8.51      0.86 o 
  10   7   6        0.40        0.63      0.55 o 
   0   8   6       53.19       51.92      0.88 o 
   1   8   6        0.01        0.21      0.13 o 
   2   8   6       63.87       70.31      0.91 o 
   3   8   6      297.51      295.03      2.83 o 
   4   8   6       24.00       21.92      0.49 o 
   5   8   6       16.24       13.88      0.42 o 
   6   8   6        0.22        0.04      0.15 o 
   7   8   6       61.00       64.44      1.75 o 
   8   8   6        1.99        0.93      0.56 o 
   9   8   6        6.89       10.27      1.31 o 
  10   8   6       54.20       63.89      1.67 o 
   1   9   6       41.79       37.45      0.64 o 
   2   9   6        0.79        1.96      0.30 o 
   3   9   6       25.57       23.00      0.57 o 
   4   9   6        0.40        0.06      0.28 o 
   5   9   6        0.95        0.79      0.28 o 
   6   9   6        1.13        1.24      0.38 o 
   7   9   6        9.31       10.98      0.91 o 
   8   9   6        6.94        8.62      1.31 o 
   9   9   6        0.37        0.23      0.62 o 
   0  10   6      125.87      116.22      1.60 o 
   1  10   6       49.03       44.09      0.68 o 
   2  10   6       57.59       56.26      0.88 o 
   3  10   6       23.44       22.41      0.55 o 
   4  10   6        1.26        1.25      0.32 o 
   5  10   6       34.72       32.10      0.73 o 
   6  10   6        3.08        3.69      0.76 o 
   7  10   6        0.67        0.55      0.74 o 
   1  11   6       20.13       18.58      0.59 o 
   2  11   6        7.05        6.02      0.41 o 
   3  11   6        8.98        9.14      0.52 o 
   4  11   6        1.94        2.08      0.37 o 
   5  11   6        6.89        6.71      0.88 o 
   6  11   6       17.03       19.48      1.14 o 
   0  12   6        0.01       -0.10      0.41 o 
   1  12   6        0.89        0.92      0.41 o 
   2  12   6       11.64       10.01      0.83 o 
   3  12   6        5.37        7.29      0.56 o 
   1   1   7      926.14      961.71      8.56 o 
   2   1   7       78.12       83.23      1.34 o 
   3   1   7       50.28       42.31      0.41 o 
   4   1   7      104.89      115.30      1.01 o 
   5   1   7     1182.49     1290.81     14.34 o 
   6   1   7        7.31        6.97      0.23 o 
   7   1   7      136.40      118.03      1.10 o 
   8   1   7        0.94        0.71      0.22 o 
   9   1   7      154.56      142.58      1.40 o 
  10   1   7      128.08      115.62      1.18 o 
  11   1   7      171.76      170.10      1.59 o 
  12   1   7        5.91        6.14      0.54 o 
   0   2   7     1293.00     1436.94     20.18 o 
   1   2   7      272.67      250.23      2.19 o 
   2   2   7       46.04       32.40      0.41 o 
   3   2   7       37.28       39.53      1.19 o 
   4   2   7      437.09      404.80      5.83 o 
   5   2   7       40.47       54.29      0.86 o 
   6   2   7        0.41        0.90      0.24 o 
   7   2   7      396.94      383.96      3.82 o 
   8   2   7       16.92       18.34      0.36 o 
   9   2   7       72.27       57.38      0.78 o 
  10   2   7       92.90       77.39      0.96 o 
  11   2   7       80.75       86.76      1.38 o 
  12   2   7        3.44        5.88      0.69 o 
   1   3   7     1352.14     1445.35     14.32 o 
   2   3   7     3892.79     4264.18     54.06 o 
   3   3   7        0.46        0.82      0.22 o 
   4   3   7       22.86       16.77      0.62 o 
   5   3   7        3.80        8.26      0.60 o 
   6   3   7       67.97       63.26      1.04 o 
   7   3   7        0.14        0.80      0.39 o 
   8   3   7      354.11      337.97      6.07 o 
   9   3   7      146.31      138.66      1.73 o 
  10   3   7      130.57      120.95      1.87 o 
  11   3   7        2.42        2.24      0.56 o 
  12   3   7       27.09       21.21      1.07 o 
   0   4   7    11147.85    11659.63    272.35 o 
   1   4   7      791.76      887.60      8.55 o 
   2   4   7        8.29        4.39      0.38 o 
   3   4   7      128.65      128.89      1.01 o 
   4   4   7      167.55      170.85      1.75 o 
   5   4   7       30.72       39.32      0.85 o 
   6   4   7        0.01        0.25      0.25 o 
   7   4   7        7.47        8.41      0.46 o 
   8   4   7      590.85      581.63      5.62 o 
   9   4   7       45.82       44.08      1.21 o 
  10   4   7      295.62      291.28      3.50 o 
  11   4   7       15.03       13.49      0.82 o 
  12   4   7       71.54       84.66      1.59 o 
   1   5   7     1392.74     1531.16     16.03 o 
   2   5   7      142.27      133.46      1.31 o 
   3   5   7      652.75      683.96      9.28 o 
   4   5   7       86.60       79.60      1.09 o 
   5   5   7       53.94       50.76      0.95 o 
   6   5   7        0.22        0.82      0.28 o 
   7   5   7       59.83       57.20      0.95 o 
   8   5   7       41.24       38.79      1.08 o 
   9   5   7       74.52       69.58      1.72 o 
  10   5   7        0.12        0.20      0.52 o 
  11   5   7       39.94       44.41      1.14 o 
   0   6   7      159.59      173.11      2.48 o 
   1   6   7        1.07        1.91      0.27 o 
   2   6   7      167.10      141.53      1.48 o 
   3   6   7      207.72      226.73      2.51 o 
   4   6   7      940.62      967.61      8.62 o 
   5   6   7     1383.17     1478.06     16.16 o 
   6   6   7       61.01       61.24      1.29 o 
   7   6   7      285.26      286.94      3.23 o 
   8   6   7      123.11      127.88      1.99 o 
   9   6   7       84.66       86.95      1.73 o 
  10   6   7       17.27       19.83      1.02 o 
  11   6   7       16.87       16.65      0.86 o 
   1   7   7      184.76      180.47      1.46 o 
   2   7   7      256.68      247.19      2.04 o 
   3   7   7       58.99       56.00      0.86 o 
   4   7   7      140.62      140.72      1.44 o 
   5   7   7        5.53        3.67      0.24 o 
   6   7   7      316.80      312.62      4.02 o 
   7   7   7        2.21        2.21      0.65 o 
   8   7   7       13.48       15.55      1.04 o 
   9   7   7        0.57        1.14      0.63 o 
  10   7   7        7.17        7.25      0.68 o 
   0   8   7       47.14       39.00      0.75 o 
   1   8   7        0.01        0.32      0.13 o 
   2   8   7      163.75      153.93      1.63 o 
   3   8   7        4.07        4.64      0.35 o 
   4   8   7       70.24       66.91      1.00 o 
   5   8   7      118.94      118.12      1.80 o 
   6   8   7        0.05        0.09      0.12 o 
   7   8   7        7.21        8.67      0.81 o 
   8   8   7       12.96       13.48      0.98 o 
   9   8   7       63.13       74.84      2.01 o 
   1   9   7      145.43      134.11      1.40 o 
   2   9   7       39.35       43.20      0.66 o 
   3   9   7       40.81       38.73      0.67 o 
   4   9   7        3.30        3.13      0.32 o 
   5   9   7       14.22       13.23      0.46 o 
   6   9   7       22.77       27.30      0.99 o 
   7   9   7       56.46       63.42      1.69 o 
   8   9   7       13.03       13.12      0.96 o 
   0  10   7      144.85      146.78      2.52 o 
   1  10   7        9.43        6.68      0.40 o 
   2  10   7       25.48       25.01      0.59 o 
   3  10   7        4.72        4.74      0.35 o 
   4  10   7       12.18        9.88      0.52 o 
   5  10   7        7.12        7.63      0.86 o 
   6  10   7        0.92        1.08      0.59 o 
   7  10   7        6.47        7.06      0.92 o 
   1  11   7       21.25       22.29      0.64 o 
   2  11   7       11.54       11.63      0.58 o 
   3  11   7        0.40        0.96      0.31 o 
   4  11   7        3.69        3.99      0.59 o 
   5  11   7        0.00        0.08      0.48 o 
   0  12   7       12.24       11.61      0.76 o 
   1  12   7        7.15        7.48      0.68 o 
   2  12   7       23.75       26.65      1.68 o 
   0   0   8       34.29       27.95      2.02 o 
   1   0   8      197.66      187.73      2.24 o 
   2   0   8     1187.54     1219.83     16.46 o 
   3   0   8     1756.86     1917.17     25.24 o 
   4   0   8       44.86       51.50      1.02 o 
   5   0   8        0.58        2.39      0.43 o 
   6   0   8       64.75       67.85      0.95 o 
   7   0   8       35.42       44.32      0.69 o 
   8   0   8       87.26       75.14      1.07 o 
   9   0   8        2.28        2.07      0.39 o 
  10   0   8      115.11      110.45      1.61 o 
  11   0   8        1.51        1.49      0.35 o 
  12   0   8       10.16        8.57      1.15 o 
   1   1   8        6.05        7.46      0.38 o 
   2   1   8      107.62      124.93      1.14 o 
   3   1   8       70.28       80.61      0.71 o 
   4   1   8       35.10       34.33      0.89 o 
   5   1   8      185.61      194.74      1.68 o 
   6   1   8       85.31       75.21      0.82 o 
   7   1   8       23.08       16.89      0.38 o 
   8   1   8        0.10        0.39      0.15 o 
   9   1   8       46.20       45.31      0.56 o 
  10   1   8        7.21        8.03      0.39 o 
  11   1   8        0.30        0.58      0.40 o 
  12   1   8       11.48       11.12      0.64 o 
   0   2   8     4707.77     5480.70    104.03 o 
   1   2   8     2851.46     3243.73     38.04 o 
   2   2   8      207.75      214.26      1.95 o 
   3   2   8      215.86      246.04      1.84 o 
   4   2   8      357.32      343.88      3.42 o 
   5   2   8     1383.52     1508.07     16.92 o 
   6   2   8       41.80       38.57      0.93 o 
   7   2   8       26.35       25.91      0.82 o 
   8   2   8       24.31       20.72      0.81 o 
   9   2   8      741.33      692.52      7.61 o 
  10   2   8      251.08      239.07      2.87 o 
  11   2   8        6.42        4.37      0.56 o 
  12   2   8       14.66       18.40      0.91 o 
   1   3   8        0.14        0.02      0.32 o 
   2   3   8       11.95       17.22      0.41 o 
   3   3   8      124.30      130.01      1.45 o 
   4   3   8      137.74      145.35      1.85 o 
   5   3   8       53.62       48.35      1.08 o 
   6   3   8       56.89       50.70      1.00 o 
   7   3   8        0.33        2.03      0.36 o 
   8   3   8       71.57       72.35      1.19 o 
   9   3   8       63.96       68.03      1.37 o 
  10   3   8       76.46       70.68      1.55 o 
  11   3   8       25.62       23.27      0.89 o 
  12   3   8       15.37       14.80      0.80 o 
   0   4   8     1715.02     1954.87     29.75 o 
   1   4   8     4567.27     5258.46     70.94 o 
   2   4   8      255.15      233.19      2.30 o 
   3   4   8      159.76      161.30      1.24 o 
   4   4   8      303.34      293.74      3.03 o 
   5   4   8      783.65      791.43      8.59 o 
   6   4   8        4.73        8.12      0.58 o 
   7   4   8      111.63      101.72      1.43 o 
   8   4   8       73.62       70.20      1.20 o 
   9   4   8      546.92      567.89      6.06 o 
  10   4   8       31.92       31.85      1.08 o 
  11   4   8       40.36       35.40      1.12 o 
  12   4   8        2.83        4.27      1.14 o 
   1   5   8      294.70      329.51      3.19 o 
   2   5   8        4.15        4.75      0.41 o 
   3   5   8        1.49        4.21      0.35 o 
   4   5   8        0.19        0.43      0.41 o 
   5   5   8      159.17      152.33      2.18 o 
   6   5   8      196.14      191.81      2.72 o 
   7   5   8       18.14       17.82      0.60 o 
   8   5   8       10.49       11.88      0.89 o 
   9   5   8       14.07       13.01      0.86 o 
  10   5   8       28.19       26.91      1.15 o 
  11   5   8       26.33       22.77      1.04 o 
   0   6   8       42.73       45.20      1.30 o 
   1   6   8       24.97       22.89      0.79 o 
   2   6   8       76.23       77.80      1.07 o 
   3   6   8      599.32      573.21      5.18 o 
   4   6   8      623.64      640.07      5.67 o 
   5   6   8      121.44      120.19      3.22 o 
   6   6   8      183.78      181.72      2.12 o 
   7   6   8        6.08        8.44      0.81 o 
   8   6   8      107.87      106.99      2.16 o 
   9   6   8      134.71      143.72      2.49 o 
  10   6   8       34.98       40.13      1.46 o 
  11   6   8       13.82       14.37      0.83 o 
   1   7   8       15.50       18.52      0.56 o 
   2   7   8      314.81      290.97      3.06 o 
   3   7   8       67.48       70.05      0.98 o 
   4   7   8      461.77      455.89      4.64 o 
   5   7   8        0.52        0.45      0.51 o 
   6   7   8        6.67        6.25      0.80 o 
   7   7   8       82.61       91.49      2.02 o 
   8   7   8       42.85       42.91      1.40 o 
   9   7   8       35.13       32.77      1.46 o 
  10   7   8        2.08        1.59      0.69 o 
   0   8   8      235.71      195.77      2.27 o 
   1   8   8      150.96      137.03      1.23 o 
   2   8   8       88.45       74.39      2.35 o 
   3   8   8      296.19      294.48      2.93 o 
   4   8   8       77.46       72.21      1.18 o 
   5   8   8      163.55      149.64      2.66 o 
   6   8   8        3.69        2.99      0.71 o 
   7   8   8       81.67       85.16      2.08 o 
   8   8   8       55.86       57.10      1.76 o 
   9   8   8        1.83        1.77      0.80 o 
   1   9   8       24.65       17.59      0.36 o 
   2   9   8       11.80       13.84      0.48 o 
   3   9   8        6.48        7.04      0.44 o 
   4   9   8       22.16       23.04      0.50 o 
   5   9   8        3.95        2.71      0.65 o 
   6   9   8        9.58        7.58      0.82 o 
   7   9   8        0.16        0.16      0.59 o 
   8   9   8        0.54        0.17      0.64 o 
   0  10   8       72.86       69.79      1.78 o 
   1  10   8       54.78       50.18      0.86 o 
   2  10   8        3.02        2.85      0.32 o 
   3  10   8       63.87       62.35      1.03 o 
   4  10   8        0.80        0.73      0.43 o 
   5  10   8        3.26        2.42      0.54 o 
   6  10   8        7.09        5.73      0.80 o 
   7  10   8        5.63        5.04      1.02 o 
   1  11   8       14.06       12.42      0.68 o 
   2  11   8       29.51       33.12      0.81 o 
   3  11   8        0.37        0.34      0.29 o 
   4  11   8        2.75        2.71      0.71 o 
   5  11   8       10.19       13.76      1.30 o 
   0  12   8       17.41       15.16      1.00 o 
   1  12   8        4.22        1.32      1.07 o 
   1   1   9      380.21      392.27      3.48 o 
   2   1   9       64.85       74.36      0.81 o 
   3   1   9       71.17       73.41      0.76 o 
   4   1   9     1048.04     1101.22     15.24 o 
   5   1   9      100.46       93.99      0.91 o 
   6   1   9      240.96      249.23      2.30 o 
   7   1   9        3.22        2.78      0.21 o 
   8   1   9      122.46      119.37      1.15 o 
   9   1   9       13.32       12.62      0.36 o 
  10   1   9       27.47       23.12      0.68 o 
  11   1   9       16.27       17.67      0.84 o 
  12   1   9        0.07        0.11      0.54 o 
   0   2   9      637.56      825.23     13.15 o 
   1   2   9      520.96      532.56      4.82 o 
   2   2   9      259.94      256.32      2.23 o 
   3   2   9       24.71       29.91      0.40 o 
   4   2   9      203.33      231.61      4.05 o 
   5   2   9        5.25        6.22      0.58 o 
   6   2   9      393.42      409.15      4.32 o 
   7   2   9        0.00        0.31      0.37 o 
   8   2   9       40.19       50.28      1.28 o 
   9   2   9       28.05       29.41      0.78 o 
  10   2   9       15.56       11.05      0.63 o 
  11   2   9        1.55        1.88      0.44 o 
  12   2   9       17.90       21.64      0.81 o 
   1   3   9      120.78      135.68      1.39 o 
   2   3   9      548.42      662.21      6.10 o 
   3   3   9     1448.54     1450.03     14.96 o 
   4   3   9      153.33      151.34      1.96 o 
   5   3   9       23.17       21.40      0.84 o 
   6   3   9      131.71      126.39      2.05 o 
   7   3   9        7.94        6.66      0.48 o 
   8   3   9      702.44      690.88      7.41 o 
   9   3   9        2.61        1.77      0.45 o 
  10   3   9        3.44        2.07      0.46 o 
  11   3   9        5.11        2.84      0.76 o 
  12   3   9       60.70       59.71      1.77 o 
   0   4   9        4.95        9.79      0.89 o 
   1   4   9       32.15       43.43      0.87 o 
   2   4   9       52.94       60.56      1.03 o 
   3   4   9        4.80        3.14      0.15 o 
   4   4   9      378.21      370.73      4.56 o 
   5   4   9      390.18      383.07      4.36 o 
   6   4   9      860.98      860.75      9.98 o 
   7   4   9      118.25      106.17      1.61 o 
   8   4   9       13.68       17.52      0.79 o 
   9   4   9      126.77      118.16      2.01 o 
  10   4   9       63.11       66.00      1.41 o 
  11   4   9       60.81       64.26      1.47 o 
   1   5   9       14.90       13.59      0.58 o 
   2   5   9        0.24        0.65      0.34 o 
   3   5   9       16.93       18.74      0.32 o 
   4   5   9       85.00       79.91      1.35 o 
   5   5   9      270.59      261.30      3.20 o 
   6   5   9      610.36      627.71      7.10 o 
   7   5   9       17.89       20.29      0.70 o 
   8   5   9       28.52       30.25      1.02 o 
   9   5   9        3.95        2.95      0.71 o 
  10   5   9       96.30      103.99      2.01 o 
  11   5   9       15.44       18.55      0.96 o 
   0   6   9      109.65      116.48      2.03 o 
   1   6   9      122.89      122.55      1.64 o 
   2   6   9       67.78       63.77      0.83 o 
   3   6   9      232.36      231.48      2.10 o 
   4   6   9        7.93        6.67      0.43 o 
   5   6   9       48.29       51.44      0.97 o 
   6   6   9       41.81       40.23      0.94 o 
   7   6   9        3.51        4.03      0.40 o 
   8   6   9      175.38      180.44      2.98 o 
   9   6   9       11.75       10.88      1.05 o 
  10   6   9      184.77      187.04      3.07 o 
   1   7   9      127.53      114.22      1.33 o 
   2   7   9        6.78        8.84      0.59 o 
   3   7   9       42.50       41.06      0.66 o 
   4   7   9        0.78        0.56      0.19 o 
   5   7   9       36.67       36.37      0.60 o 
   6   7   9        5.93        7.50      0.85 o 
   7   7   9       50.22       52.05      1.35 o 
   8   7   9       78.44       83.19      1.77 o 
   9   7   9        0.00        0.04      0.64 o 
  10   7   9        1.51        1.13      1.60 o 
   0   8   9       37.93       29.47      0.67 o 
   1   8   9      150.07      122.42      1.18 o 
   2   8   9       34.97       29.44      0.52 o 
   3   8   9        4.24        7.08      0.62 o 
   4   8   9       18.47       17.32      0.51 o 
   5   8   9        2.31        3.30      0.73 o 
   6   8   9       41.48       41.03      1.65 o 
   7   8   9        5.27        5.91      0.84 o 
   8   8   9        0.30        0.54      0.65 o 
   9   8   9       18.70       23.15      1.41 o 
   1   9   9        8.56        6.58      0.39 o 
   2   9   9       43.27       39.75      0.68 o 
   3   9   9        2.21        1.21      0.29 o 
   4   9   9       16.16       11.76      1.07 o 
   5   9   9        0.01        0.60      0.68 o 
   6   9   9       21.94       20.32      1.12 o 
   7   9   9       10.29        9.78      1.19 o 
   8   9   9        0.95        0.55      0.69 o 
   0  10   9       31.30       32.96      1.06 o 
   1  10   9        0.07        0.39      0.31 o 
   2  10   9        5.08        2.96      0.34 o 
   3  10   9        2.45        4.41      0.49 o 
   4  10   9        0.96        1.37      0.50 o 
   5  10   9       31.97       41.01      1.44 o 
   6  10   9        4.76        4.68      0.85 o 
   1  11   9        0.06        0.24      0.48 o 
   2  11   9        0.00       -0.15      0.34 o 
   3  11   9        9.63       11.71      1.07 o 
   4  11   9        2.12        2.18      0.59 o 
   0   0  10      314.43      332.01      7.91 o 
   1   0  10      856.68      928.11     18.93 o 
   2   0  10       68.72       90.56      6.89 o 
   3   0  10      657.59      650.78     13.49 o 
   4   0  10       42.33       45.96      0.76 o 
   5   0  10        2.91        5.12      0.61 o 
   6   0  10       53.94       55.35      0.80 o 
   7   0  10      147.48      129.86      1.68 o 
   8   0  10      250.81      234.07      2.90 o 
   9   0  10      440.49      404.90      5.07 o 
  10   0  10       24.11       17.90      1.13 o 
  11   0  10      137.44      116.71      3.24 o 
  12   0  10        1.69        4.05      1.11 o 
   1   1  10      176.35      170.75      1.75 o 
   2   1  10       43.50       46.67      0.66 o 
   3   1  10       54.58       52.73      0.66 o 
   4   1  10       19.27       26.75      0.50 o 
   5   1  10      260.22      243.54      2.08 o 
   6   1  10       13.35       11.45      0.25 o 
   7   1  10       43.44       36.81      0.52 o 
   8   1  10        0.95        0.85      0.22 o 
   9   1  10       10.48        8.17      0.24 o 
  10   1  10        8.27        6.47      0.47 o 
  11   1  10       20.59       17.02      1.08 o 
  12   1  10        6.51        7.00      0.92 o 
   0   2  10       65.54       53.52      1.24 o 
   1   2  10       87.62       98.95      1.12 o 
   2   2  10       10.08       14.54      0.48 o 
   3   2  10      248.35      254.00      2.15 o 
   4   2  10       66.76       73.48      0.99 o 
   5   2  10      635.08      662.69      7.17 o 
   6   2  10        1.06        1.10      0.50 o 
   7   2  10       33.61       33.38      1.30 o 
   8   2  10       68.07       66.68      1.18 o 
   9   2  10       37.74       32.38      0.88 o 
  10   2  10       86.79       83.63      1.41 o 
  11   2  10        1.28        1.57      0.38 o 
   1   3  10      416.46      416.61      3.77 o 
   2   3  10       27.58       25.96      0.42 o 
   3   3  10        1.56        1.42      0.16 o 
   4   3  10      210.94      196.01      2.22 o 
   5   3  10      278.92      263.10      3.17 o 
   6   3  10        6.53        6.51      0.67 o 
   7   3  10        6.20        9.46      0.70 o 
   8   3  10        1.89        1.95      0.45 o 
   9   3  10        8.73       10.97      0.73 o 
  10   3  10        1.32        0.90      0.49 o 
  11   3  10        4.91        7.78      2.11 o 
   0   4  10        1.43        0.77      0.38 o 
   1   4  10       50.08       42.92      0.71 o 
   2   4  10       14.84       12.34      0.35 o 
   3   4  10      377.02      393.73      3.69 o 
   4   4  10      533.95      496.39     12.30 o 
   5   4  10     1283.23     1351.41     17.82 o 
   6   4  10      228.91      224.73      3.46 o 
   7   4  10      316.28      309.39      3.99 o 
   8   4  10       17.75       21.02      0.91 o 
   9   4  10      139.31      134.67      2.22 o 
  10   4  10        9.85        8.36      0.89 o 
  11   4  10       22.79       24.69      1.06 o 
   1   5  10      329.13      315.58      3.20 o 
   2   5  10      187.46      184.36      2.07 o 
   3   5  10      694.39      693.89      6.48 o 
   4   5  10       14.74       11.71      0.70 o 
   5   5  10       22.55       22.43      0.98 o 
   6   5  10       10.81       10.90      0.83 o 
   7   5  10        0.03        0.77      0.39 o 
   8   5  10      159.13      167.72      2.60 o 
   9   5  10        4.17        5.06      0.57 o 
  10   5  10        2.42        1.69      0.62 o 
   0   6  10      445.81      419.50      9.22 o 
   1   6  10      854.74      862.76     10.01 o 
   2   6  10       94.53       92.21      1.30 o 
   3   6  10       68.30       61.81      0.89 o 
   4   6  10       65.29       62.77      1.06 o 
   5   6  10       22.05       23.46      0.78 o 
   6   6  10        1.82        2.40      0.41 o 
   7   6  10       23.04       21.76      0.63 o 
   8   6  10        1.08        1.30      0.41 o 
   9   6  10      180.67      180.79      2.97 o 
  10   6  10      103.60      105.95      2.48 o 
   1   7  10      149.83      152.93      2.07 o 
   2   7  10       44.12       39.35      0.75 o 
   3   7  10      233.41      230.48      2.68 o 
   4   7  10        0.12        0.13      0.16 o 
   5   7  10        1.75        1.53      0.16 o 
   6   7  10       14.17       14.62      0.87 o 
   7   7  10       22.05       22.92      1.06 o 
   8   7  10        7.74        7.69      0.95 o 
   9   7  10       18.84       18.23      1.21 o 
   0   8  10       40.98       34.80      1.13 o 
   1   8  10       10.43        6.47      0.51 o 
   2   8  10       58.67       58.06      0.87 o 
   3   8  10       12.43       12.26      0.25 o 
   4   8  10       88.59       81.62      2.27 o 
   5   8  10       32.05       28.76      1.08 o 
   6   8  10       10.02       10.95      1.24 o 
   7   8  10       28.29       32.04      1.46 o 
   8   8  10       30.69       33.84      1.35 o 
   1   9  10        0.26        0.54      0.21 o 
   2   9  10       21.54       16.13      0.73 o 
   3   9  10        0.68        0.78      0.32 o 
   4   9  10        2.94        3.02      0.89 o 
   5   9  10        0.97        0.82      0.60 o 
   6   9  10        0.26       -0.15      0.62 o 
   7   9  10       50.44       56.70      1.76 o 
   0  10  10        4.09        4.64      0.63 o 
   1  10  10        0.05        0.14      0.31 o 
   2  10  10        7.35        7.71      0.49 o 
   3  10  10       64.57       66.00      1.63 o 
   4  10  10       24.82       33.34      1.19 o 
   5  10  10       31.88       35.73      1.34 o 
   1  11  10        1.75        0.68      0.52 o 
   2  11  10        6.35        6.33      1.12 o 
   3  11  10        6.37        6.19      1.04 o 
   1   1  11      664.17      743.11      7.63 o 
   2   1  11       29.63       31.85      0.61 o 
   3   1  11        8.90       13.57      0.39 o 
   4   1  11       20.68       24.37      0.46 o 
   5   1  11       78.04       70.46      0.99 o 
   6   1  11       41.97       41.79      0.64 o 
   7   1  11       21.24       22.68      0.59 o 
   8   1  11        0.89        1.13      0.33 o 
   9   1  11       29.64       26.95      0.71 o 
  10   1  11       72.92       64.51      1.04 o 
  11   1  11       70.44       66.74      2.08 o 
   0   2  11       46.21       56.96      1.69 o 
   1   2  11        2.40        2.78      0.34 o 
   2   2  11      456.62      449.35      4.11 o 
   3   2  11      126.93      136.06      1.29 o 
   4   2  11      382.12      395.65      3.55 o 
   5   2  11        5.07        4.39      0.58 o 
   6   2  11       63.60       67.68      1.46 o 
   7   2  11        1.46        0.81      0.43 o 
   8   2  11       52.68       49.94      0.98 o 
   9   2  11        1.49        1.38      0.50 o 
  10   2  11        2.46        2.19      0.47 o 
  11   2  11        0.72        0.30      0.58 o 
   1   3  11       85.53       77.74      0.96 o 
   2   3  11       52.72       45.46      0.73 o 
   3   3  11      190.34      191.48      1.75 o 
   4   3  11       48.56       42.56      0.89 o 
   5   3  11        6.10        6.19      0.78 o 
   6   3  11      310.48      312.92      4.08 o 
   7   3  11       37.93       37.49      1.24 o 
   8   3  11        0.60        0.98      0.59 o 
   9   3  11       12.32       12.28      0.88 o 
  10   3  11       10.65        7.95      0.53 o 
  11   3  11       31.78       34.85      0.93 o 
   0   4  11      450.85      457.38      6.27 o 
   1   4  11        8.44       10.54      0.59 o 
   2   4  11       51.36       43.10      0.66 o 
   3   4  11       75.95       71.35      0.97 o 
   4   4  11     2242.89     2510.56     33.17 o 
   5   4  11      121.61      116.16      2.28 o 
   6   4  11      240.45      245.25      3.51 o 
   7   4  11        9.02       10.00      0.72 o 
   8   4  11      274.17      280.22      4.10 o 
   9   4  11        1.95        0.73      0.32 o 
  10   4  11       30.91       30.28      1.04 o 
   1   5  11      705.06      701.78      6.73 o 
   2   5  11      540.25      530.93      5.68 o 
   3   5  11       28.67       32.41      1.46 o 
   4   5  11      556.11      557.11      6.35 o 
   5   5  11       38.67       33.28      0.95 o 
   6   5  11       74.85       74.86      1.36 o 
   7   5  11       13.72       15.25      0.85 o 
   8   5  11        4.55        3.41      0.57 o 
   9   5  11        6.62        5.96      0.69 o 
  10   5  11       21.33       24.50      1.36 o 
   0   6  11     3018.86     3170.98     67.10 o 
   1   6  11      188.45      190.50      2.46 o 
   2   6  11      753.92      743.87      7.68 o 
   3   6  11        2.82        3.11      0.23 o 
   4   6  11      220.82      233.92      2.92 o 
   5   6  11       64.35       61.91      1.17 o 
   6   6  11       14.23       13.95      1.01 o 
   7   6  11       16.46       15.51      0.68 o 
   8   6  11      215.33      230.56      3.26 o 
   9   6  11        0.25        0.02      0.59 o 
   1   7  11       62.29       62.08      1.27 o 
   2   7  11       94.82       81.39      1.20 o 
   3   7  11       18.68       18.66      0.46 o 
   4   7  11       24.81       26.63      0.79 o 
   5   7  11        0.00        0.13      0.29 o 
   6   7  11       19.32       20.61      0.96 o 
   7   7  11        7.68        9.15      0.90 o 
   8   7  11       45.83       50.17      1.45 o 
   9   7  11        0.04        0.21      0.66 o 
   0   8  11        0.03        0.91      0.67 o 
   1   8  11        3.90        4.12      0.43 o 
   2   8  11       49.30       50.05      0.93 o 
   3   8  11        0.04        0.17      0.18 o 
   4   8  11        6.07        3.26      0.68 o 
   5   8  11        0.00        0.18      0.54 o 
   6   8  11        3.16        2.37      0.78 o 
   7   8  11        1.66        1.85      0.72 o 
   8   8  11       22.89       25.92      1.58 o 
   1   9  11       50.15       46.32      0.88 o 
   2   9  11       28.49       30.80      0.64 o 
   3   9  11       64.46       65.91      1.24 o 
   4   9  11        6.02        6.42      1.28 o 
   5   9  11       11.81       11.74      1.67 o 
   6   9  11       43.97       49.17      1.61 o 
   0  10  11        7.45        7.64      0.73 o 
   1  10  11        0.82        0.66      0.37 o 
   2  10  11        1.90        2.21      0.65 o 
   3  10  11        6.74       10.11      1.01 o 
   4  10  11        0.01        1.16      0.84 o 
   5  10  11      124.59      139.08      2.67 o 
   1  11  11       25.50       22.64      0.86 o 
   0   0  12       22.98       16.84      1.52 o 
   1   0  12     2826.94     3336.75     58.27 o 
   2   0  12      116.20      108.87      2.54 o 
   3   0  12       61.60       53.72      1.06 o 
   4   0  12        2.15        2.08      0.36 o 
   5   0  12      127.91      127.85      2.20 o 
   6   0  12        1.18        1.10      0.41 o 
   7   0  12       41.45       42.26      1.14 o 
   8   0  12        1.04        0.65      0.27 o 
   9   0  12      399.63      382.59      9.18 o 
  10   0  12        0.07        0.63      1.19 o 
  11   0  12       39.39       31.10      2.01 o 
   1   1  12      207.35      228.67      2.29 o 
   2   1  12        5.59        5.05      0.41 o 
   3   1  12      211.34      202.91      1.95 o 
   4   1  12       22.18       23.04      0.71 o 
   5   1  12       87.83       83.04      1.07 o 
   6   1  12       50.29       50.35      0.63 o 
   7   1  12       53.16       47.27      0.91 o 
   8   1  12       73.36       70.06      1.17 o 
   9   1  12        6.91        6.33      0.37 o 
  10   1  12        8.29        8.19      1.23 o 
  11   1  12       21.91       20.89      1.53 o 
   0   2  12       47.93       52.35      1.30 o 
   1   2  12      272.34      292.95      2.78 o 
   2   2  12       93.54       88.41      1.06 o 
   3   2  12       21.80       26.02      0.48 o 
   4   2  12       96.90       97.63      1.27 o 
   5   2  12      791.28      762.73      8.57 o 
   6   2  12      273.75      278.16      3.71 o 
   7   2  12        8.24        7.85      0.57 o 
   8   2  12        5.58        6.57      0.73 o 
   9   2  12       26.96       26.78      0.69 o 
  10   2  12       35.99       33.12      0.86 o 
  11   2  12        0.08       -0.18      0.64 o 
   1   3  12       33.14       34.42      0.64 o 
   2   3  12       58.60       66.57      0.90 o 
   3   3  12        0.11        0.97      0.26 o 
   4   3  12       15.03       13.94      0.88 o 
   5   3  12      155.96      153.47      2.79 o 
   6   3  12        0.09        0.56      0.51 o 
   7   3  12       44.79       45.45      1.17 o 
   8   3  12       34.32       36.30      1.23 o 
   9   3  12       26.26       24.57      0.75 o 
  10   3  12        6.70        7.26      0.56 o 
   0   4  12      160.39      166.87      2.75 o 
   1   4  12        6.81        9.07      0.45 o 
   2   4  12        8.63        8.37      0.47 o 
   3   4  12      106.13      101.30      1.38 o 
   4   4  12       26.74       25.52      1.18 o 
   5   4  12       39.48       41.30      1.47 o 
   6   4  12      280.21      282.38      4.05 o 
   7   4  12        6.90        5.46      0.96 o 
   8   4  12       83.73       80.80      1.79 o 
   9   4  12       85.08       85.24      1.79 o 
  10   4  12       12.03       11.02      0.74 o 
   1   5  12       19.50       19.88      0.67 o 
   2   5  12      151.53      145.70      2.07 o 
   3   5  12        3.29        3.18      0.14 o 
   4   5  12       19.02       18.01      0.65 o 
   5   5  12        4.82        5.64      0.60 o 
   6   5  12        3.06        2.84      0.49 o 
   7   5  12        0.30        0.47      0.41 o 
   8   5  12      272.88      292.07      3.79 o 
   9   5  12       27.57       22.84      0.96 o 
  10   5  12        9.30        9.62      1.06 o 
   0   6  12      332.01      294.34      6.02 o 
   1   6  12        3.29        0.24      0.51 o 
   2   6  12       23.71       24.03      0.73 o 
   3   6  12       69.41       66.06      1.05 o 
   4   6  12       20.77       20.76      0.74 o 
   5   6  12        0.05        0.22      0.29 o 
   6   6  12       16.57       16.28      0.69 o 
   7   6  12        6.02        5.84      0.55 o 
   8   6  12      128.03      128.59      2.32 o 
   9   6  12       13.16        9.98      0.95 o 
   1   7  12        0.32        0.02      0.35 o 
   2   7  12        1.58        1.49      0.38 o 
   3   7  12        5.91        4.18      0.22 o 
   4   7  12       15.87       16.99      0.61 o 
   5   7  12        0.02        0.29      0.36 o 
   6   7  12        1.01        1.02      0.75 o 
   7   7  12        6.35        4.33      0.92 o 
   8   7  12       18.10       22.94      1.75 o 
   0   8  12       23.84       22.61      1.09 o 
   1   8  12        0.24        0.70      0.42 o 
   2   8  12       51.88       47.32      0.91 o 
   3   8  12       27.68       19.45      1.99 o 
   4   8  12        1.47        2.06      0.78 o 
   5   8  12        0.00        0.35      0.65 o 
   6   8  12        1.15        0.53      0.70 o 
   7   8  12        7.84        6.93      0.94 o 
   1   9  12        6.61        6.03      0.60 o 
   2   9  12        1.73        2.69      0.56 o 
   3   9  12        0.29        0.08      0.67 o 
   4   9  12       35.56       31.05      1.28 o 
   5   9  12        0.42        0.71      0.70 o 
   6   9  12       16.58       12.36      1.66 o 
   0  10  12        0.01        0.98      0.62 o 
   1  10  12        0.03       -0.05      0.32 o 
   2  10  12        0.27        0.30      0.41 o 
   3  10  12       44.11       48.43      1.57 o 
   4  10  12        0.15        0.93      0.69 o 
   1   1  13       71.41       74.43      1.08 o 
   2   1  13      101.49      105.23      1.28 o 
   3   1  13      211.98      213.30      2.19 o 
   4   1  13       60.45       56.95      0.74 o 
   5   1  13      249.05      239.69      2.65 o 
   6   1  13       24.45       22.43      0.45 o 
   7   1  13       16.05       16.22      0.61 o 
   8   1  13       49.35       47.77      1.13 o 
   9   1  13        1.93        2.64      0.81 o 
  10   1  13       26.77       21.34      1.26 o 
   0   2  13      265.09      249.76      4.20 o 
   1   2  13        0.00        0.35      0.37 o 
   2   2  13       23.57       26.65      0.78 o 
   3   2  13        5.96        4.77      0.33 o 
   4   2  13      742.24      787.68      7.16 o 
   5   2  13       64.23       61.40      1.83 o 
   6   2  13      459.51      453.85      5.76 o 
   7   2  13      160.16      156.99      1.96 o 
   8   2  13      128.23      123.53      1.78 o 
   9   2  13       16.04       15.86      0.60 o 
  10   2  13       54.44       50.76      1.82 o 
   1   3  13       54.89       55.84      0.84 o 
   2   3  13       11.89       14.59      0.47 o 
   3   3  13      633.28      658.55      6.15 o 
   4   3  13      197.19      190.81      2.63 o 
   5   3  13       14.22       15.33      0.87 o 
   6   3  13      225.69      235.62      3.02 o 
   7   3  13       30.63       31.45      0.97 o 
   8   3  13       36.57       34.53      1.65 o 
   9   3  13        4.87        5.19      0.56 o 
  10   3  13        0.02        0.40      0.42 o 
   0   4  13       41.45       42.41      1.14 o 
   1   4  13        7.74        7.98      0.45 o 
   2   4  13        0.09       -0.05      0.25 o 
   3   4  13       28.47       27.86      0.66 o 
   4   4  13      145.58      153.93      2.19 o 
   5   4  13      220.24      219.08      2.97 o 
   6   4  13        4.87        5.08      0.58 o 
   7   4  13        5.24        4.00      0.68 o 
   8   4  13        0.01        0.25      0.33 o 
   9   4  13        1.07        1.30      0.48 o 
   1   5  13       79.23       68.84      1.32 o 
   2   5  13        8.45        8.06      0.50 o 
   3   5  13       86.58       86.48      0.94 o 
   4   5  13        0.09        0.36      0.28 o 
   5   5  13        3.60        3.83      0.51 o 
   6   5  13        2.82        2.92      0.65 o 
   7   5  13        0.42        0.42      0.54 o 
   8   5  13       43.23       45.19      1.23 o 
   9   5  13       13.54       16.48      0.83 o 
   0   6  13       95.57       82.43      1.85 o 
   1   6  13       42.41       40.48      1.14 o 
   2   6  13       65.91       60.63      1.19 o 
   3   6  13        1.77        2.28      0.32 o 
   4   6  13        6.97        6.03      0.64 o 
   5   6  13        7.25        7.73      0.70 o 
   6   6  13        4.15        3.95      0.69 o 
   7   6  13        1.36        1.22      0.54 o 
   8   6  13       74.48       81.74      2.17 o 
   1   7  13       63.61       58.15      1.32 o 
   2   7  13       11.12        8.12      0.49 o 
   3   7  13       11.15       11.89      0.55 o 
   4   7  13        4.35        5.40      0.61 o 
   5   7  13        0.73        0.87      0.80 o 
   6   7  13       10.32        9.72      1.34 o 
   7   7  13      199.90      206.05      4.09 o 
   0   8  13      162.14      151.03      3.01 o 
   1   8  13      218.64      206.04      2.58 o 
   2   8  13        1.25        1.30      0.36 o 
   3   8  13        5.70        5.14      0.97 o 
   4   8  13       99.47      117.67      2.77 o 
   5   8  13       20.54       22.45      1.45 o 
   6   8  13       37.76       44.49      1.73 o 
   1   9  13        7.85        8.79      0.63 o 
   2   9  13        1.67        1.18      0.52 o 
   3   9  13       37.05       35.77      1.47 o 
   4   9  13        2.62        2.65      0.85 o 
   5   9  13        3.72        3.24      0.90 o 
   0  10  13        1.78        1.60      0.67 o 
   1  10  13        5.10        9.50      0.93 o 
   2  10  13        1.31        1.89      0.88 o 
   0   0  14        0.11        1.52      1.52 o 
   1   0  14        4.15        7.56      0.73 o 
   2   0  14      306.85      305.45      4.65 o 
   3   0  14       10.34       11.05      0.67 o 
   4   0  14       47.39       50.61      1.38 o 
   5   0  14        0.58        0.67      0.54 o 
   6   0  14       16.54       13.99      0.75 o 
   7   0  14        0.24        0.67      0.37 o 
   8   0  14       83.35       81.52      3.24 o 
   9   0  14        0.84       -0.23      1.14 o 
  10   0  14        0.61        0.83      1.21 o 
   1   1  14       30.52       24.81      0.69 o 
   2   1  14       73.20       84.63      1.18 o 
   3   1  14      139.62      145.05      1.77 o 
   4   1  14      116.63      110.79      1.35 o 
   5   1  14        0.26        0.74      0.40 o 
   6   1  14       11.46       12.12      0.37 o 
   7   1  14       40.83       39.09      1.22 o 
   8   1  14       29.36       27.86      0.94 o 
   9   1  14        0.03        0.47      0.75 o 
  10   1  14       15.69       15.20      1.33 o 
   0   2  14      272.30      279.44      4.08 o 
   1   2  14       70.44       66.32      0.99 o 
   2   2  14       44.85       46.90      0.90 o 
   3   2  14      282.80      278.14      2.65 o 
   4   2  14       88.96       90.65      1.02 o 
   5   2  14     1211.32     1282.21     15.88 o 
   6   2  14        0.72        1.71      0.63 o 
   7   2  14       13.62       12.37      0.63 o 
   8   2  14       33.08       29.53      0.80 o 
   9   2  14        0.60        0.90      0.76 o 
  10   2  14       17.96       13.77      1.22 o 
   1   3  14        0.07        0.18      0.30 o 
   2   3  14       67.52       69.97      0.99 o 
   3   3  14      233.90      236.01      2.42 o 
   4   3  14       86.88       85.62      1.61 o 
   5   3  14       29.20       26.58      0.95 o 
   6   3  14        1.55        1.75      0.69 o 
   7   3  14       55.46       58.64      1.28 o 
   8   3  14       10.29       11.88      0.64 o 
   9   3  14       29.64       30.42      0.97 o 
   0   4  14       20.85       18.15      0.75 o 
   1   4  14       14.62       15.63      0.63 o 
   2   4  14      366.28      369.01      3.75 o 
   3   4  14      171.13      161.51      2.74 o 
   4   4  14       18.08       16.49      0.88 o 
   5   4  14      293.98      308.17      4.06 o 
   6   4  14        4.47        5.46      0.62 o 
   7   4  14        7.49        8.18      0.78 o 
   8   4  14        1.42        1.38      0.48 o 
   9   4  14       38.58       42.85      1.20 o 
   1   5  14       51.89       48.29      0.92 o 
   2   5  14       10.41       14.20      0.53 o 
   3   5  14      157.01      152.87      1.78 o 
   4   5  14        3.12        3.76      0.83 o 
   5   5  14       46.99       44.00      1.46 o 
   6   5  14       18.62       17.85      1.04 o 
   7   5  14        0.00        0.07      0.44 o 
   8   5  14        3.16        2.82      0.69 o 
   0   6  14       16.70       16.62      0.85 o 
   1   6  14       97.08       80.97      1.31 o 
   2   6  14        4.08        4.09      0.54 o 
   3   6  14        7.77        9.70      0.88 o 
   4   6  14       70.30       69.93      1.34 o 
   5   6  14        0.97        0.90      0.51 o 
   6   6  14       19.92       17.00      1.06 o 
   7   6  14        0.41        0.66      0.70 o 
   8   6  14        6.38        5.36      1.16 o 
   1   7  14        0.15        0.28      0.55 o 
   2   7  14      165.79      151.17      1.91 o 
   3   7  14        0.04       -0.02      0.28 o 
   4   7  14        1.01        0.70      0.42 o 
   5   7  14        3.65        4.39      0.94 o 
   6   7  14       18.66       19.29      1.29 o 
   7   7  14       15.18       18.32      1.48 o 
   0   8  14      598.39      578.79      9.54 o 
   1   8  14       80.59       68.85      1.27 o 
   2   8  14        1.74        1.15      0.81 o 
   3   8  14        7.45       10.91      1.29 o 
   4   8  14        9.46       12.23      1.46 o 
   5   8  14       41.52       55.85      2.63 o 
   1   9  14       12.97       11.27      1.17 o 
   2   9  14       26.93       28.30      1.87 o 
   3   9  14       22.38       26.02      1.97 o 
   4   9  14        0.31        0.51      2.69 o 
   1   1  15      180.26      182.65      2.07 o 
   2   1  15       11.96       12.66      0.55 o 
   3   1  15       64.89       62.89      1.05 o 
   4   1  15       11.84       12.35      0.53 o 
   5   1  15       60.21       62.85      1.18 o 
   6   1  15       31.50       33.28      1.28 o 
   7   1  15        4.99        6.47      0.54 o 
   8   1  15        0.59        0.43      0.84 o 
   9   1  15       10.81       10.42      1.26 o 
   0   2  15      213.05      214.64      3.31 o 
   1   2  15      219.06      215.46      2.21 o 
   2   2  15        9.50        9.77      0.53 o 
   3   2  15       95.99       97.29      1.28 o 
   4   2  15      320.59      321.33      2.96 o 
   5   2  15       22.46       24.45      1.08 o 
   6   2  15       83.75       82.13      1.67 o 
   7   2  15       27.87       27.03      0.89 o 
   8   2  15       86.57       82.47      1.51 o 
   9   2  15       33.17       34.24      1.53 o 
   1   3  15       17.95       17.25      0.56 o 
   2   3  15        3.59        2.77      0.41 o 
   3   3  15       77.95       83.13      1.14 o 
   4   3  15      166.42      161.29      3.45 o 
   5   3  15       73.49       70.16      1.53 o 
   6   3  15        0.33       -0.07      0.58 o 
   7   3  15        0.74        0.63      0.52 o 
   8   3  15        7.53        7.17      0.57 o 
   9   3  15        2.39        1.63      0.90 o 
   0   4  15      249.41      225.84      3.71 o 
   1   4  15       94.57       92.50      1.36 o 
   2   4  15       24.99       25.50      0.61 o 
   3   4  15        3.25        3.44      0.26 o 
   4   4  15       88.50       87.93      1.71 o 
   5   4  15       34.42       33.02      1.08 o 
   6   4  15        5.23        5.52      0.74 o 
   7   4  15       37.39       39.27      1.31 o 
   8   4  15       64.88       70.22      1.69 o 
   1   5  15        0.02        0.12      0.24 o 
   2   5  15        5.51        3.98      0.41 o 
   3   5  15       40.25       41.97      1.24 o 
   4   5  15       40.78       42.23      1.24 o 
   5   5  15        0.38        0.44      0.29 o 
   6   5  15        4.55        6.05      0.85 o 
   7   5  15       11.57       13.70      0.92 o 
   8   5  15        6.08        7.22      0.73 o 
   0   6  15      174.53      167.75      2.97 o 
   1   6  15       11.51       11.43      0.71 o 
   2   6  15        2.52        2.71      0.40 o 
   3   6  15       58.30       55.00      1.42 o 
   4   6  15       16.66       14.98      0.76 o 
   5   6  15       13.19       12.91      0.77 o 
   6   6  15        7.38        8.18      0.66 o 
   7   6  15       32.67       33.79      2.01 o 
   1   7  15      119.75      104.95      1.77 o 
   2   7  15       70.39       75.55      1.74 o 
   3   7  15       30.07       29.64      0.93 o 
   4   7  15        7.09        5.31      0.59 o 
   5   7  15        1.55        2.36      0.85 o 
   6   7  15        1.98        3.01      0.95 o 
   0   8  15       18.07       17.08      1.32 o 
   1   8  15       84.38       78.67      2.33 o 
   2   8  15       35.32       38.72      2.04 o 
   3   8  15        0.21        0.33      0.93 o 
   4   8  15       79.74      107.60      4.20 o 
   1   9  15        2.46        2.89      0.90 o 
   0   0  16        3.53        3.54      1.18 o 
   1   0  16      196.38      207.87      3.15 o 
   2   0  16       56.29       51.94      1.34 o 
   3   0  16      249.73      277.10      4.32 o 
   4   0  16      420.33      440.89      6.51 o 
   5   0  16      900.51      946.68     15.04 o 
   6   0  16     1026.59     1048.65     17.29 o 
   7   0  16       16.93       20.48      1.94 o 
   8   0  16       94.43       99.83      3.71 o 
   9   0  16       71.02       73.07      5.22 o 
   1   1  16        0.40        0.74      0.40 o 
   2   1  16       72.11       78.32      1.30 o 
   3   1  16      101.47      104.99      1.47 o 
   4   1  16      143.48      143.49      1.81 o 
   5   1  16       96.79       99.17      1.54 o 
   6   1  16       15.77       15.92      1.20 o 
   7   1  16       18.51       17.86      1.25 o 
   8   1  16       55.20       58.15      1.94 o 
   0   2  16       10.06        9.91      0.80 o 
   1   2  16       69.89       73.10      1.11 o 
   2   2  16       33.45       30.33      0.68 o 
   3   2  16       13.42       12.38      0.61 o 
   4   2  16       17.34       15.13      0.51 o 
   5   2  16        2.16        3.01      0.66 o 
   6   2  16       10.09       10.99      1.00 o 
   7   2  16        7.77        8.78      0.88 o 
   8   2  16       26.57       26.41      1.62 o 
   1   3  16       80.73       81.50      1.12 o 
   2   3  16        2.84        3.56      0.44 o 
   3   3  16       22.10       21.25      0.54 o 
   4   3  16        0.68        0.92      0.60 o 
   5   3  16       32.91       31.70      1.13 o 
   6   3  16       16.05       15.06      1.04 o 
   7   3  16        9.64        8.95      0.85 o 
   8   3  16        0.69        0.49      0.40 o 
   0   4  16        8.49        5.92      0.68 o 
   1   4  16      192.90      172.88      2.09 o 
   2   4  16       15.52       14.58      0.48 o 
   3   4  16       31.65       27.17      0.64 o 
   4   4  16       14.23       14.68      1.05 o 
   5   4  16        1.47        1.13      0.62 o 
   6   4  16        0.99        0.83      0.58 o 
   7   4  16       12.10       12.47      0.84 o 
   1   5  16        9.76        7.04      0.49 o 
   2   5  16        2.29        1.14      0.22 o 
   3   5  16        1.55        0.87      0.59 o 
   4   5  16       13.21       13.93      0.73 o 
   5   5  16        0.04        0.35      0.52 o 
   6   5  16        0.91        1.20      0.76 o 
   7   5  16        0.07       -0.17      0.41 o 
   0   6  16      122.55      120.47      2.35 o 
   1   6  16        0.00        0.21      0.36 o 
   2   6  16        1.76        1.35      0.64 o 
   3   6  16        0.42        1.69      0.62 o 
   4   6  16       67.94       65.41      1.48 o 
   5   6  16       68.83       79.36      1.61 o 
   6   6  16       48.95       48.04      1.47 o 
   1   7  16        0.58        1.06      0.67 o 
   2   7  16        0.60        0.69      0.54 o 
   3   7  16       46.64       52.23      1.30 o 
   4   7  16        7.81        8.14      1.11 o 
   5   7  16        3.15        3.85      1.07 o 
   0   8  16       25.28       14.69      1.50 o 
   1   8  16        6.58        9.80      1.22 o 
   2   8  16        1.79        1.86      1.03 o 
   3   8  16        0.55        0.72      1.13 o 
   1   1  17       37.90       40.46      0.85 o 
   2   1  17       40.85       40.13      0.88 o 
   3   1  17      298.99      321.01      3.27 o 
   4   1  17       67.36       71.45      1.11 o 
   5   1  17       23.70       22.47      1.25 o 
   6   1  17        1.42        1.43      0.77 o 
   7   1  17        7.80        6.73      1.12 o 
   8   1  17        0.07       -0.05      0.67 o 
   0   2  17        0.00        2.05      1.54 o 
   1   2  17        9.51       10.53      0.60 o 
   2   2  17       79.68       80.16      1.25 o 
   3   2  17       84.17       90.53      1.28 o 
   4   2  17        8.48        8.47      0.73 o 
   5   2  17        5.08        4.62      0.79 o 
   6   2  17       11.11       11.90      1.05 o 
   7   2  17       23.01       23.38      1.38 o 
   1   3  17       45.18       43.53      0.85 o 
   2   3  17       37.94       41.54      0.86 o 
   3   3  17       86.70       86.39      1.13 o 
   4   3  17       26.73       25.13      0.97 o 
   5   3  17       22.62       23.94      1.12 o 
   6   3  17        0.08        0.16      0.53 o 
   7   3  17       22.66       23.48      1.00 o 
   0   4  17       82.42       84.43      1.74 o 
   1   4  17       29.69       28.32      0.84 o 
   2   4  17        1.21        1.15      0.38 o 
   3   4  17       14.82       14.09      0.90 o 
   4   4  17        0.09        0.08      0.48 o 
   5   4  17       10.60       10.18      0.82 o 
   6   4  17        0.07        0.27      0.53 o 
   7   4  17        0.01        0.32      0.63 o 
   1   5  17        0.40        0.82      0.38 o 
   2   5  17        0.37        0.40      0.49 o 
   3   5  17       23.55       23.51      1.02 o 
   4   5  17        1.23        1.72      0.52 o 
   5   5  17        2.48        2.89      0.64 o 
   6   5  17       16.78       17.83      1.16 o 
   0   6  17        5.18        5.63      0.95 o 
   1   6  17        0.16        0.25      0.48 o 
   2   6  17        0.00        0.49      0.59 o 
   3   6  17        2.07        0.72      0.31 o 
   4   6  17       18.57       25.45      1.16 o 
   5   6  17       31.35       25.19      1.04 o 
   1   7  17        3.52        2.99      0.96 o 
   2   7  17        0.02        0.13      0.47 o 
   3   7  17        1.06        1.94      0.52 o 
   0   0  18        2.28        2.37      0.89 o 
   1   0  18       12.48       10.23      0.96 o 
   2   0  18       16.58       18.78      1.07 o 
   3   0  18       21.08       17.55      1.87 o 
   4   0  18      924.33      983.75     14.54 o 
   5   0  18      527.56      553.36     12.33 o 
   6   0  18      117.77      123.83      4.01 o 
   7   0  18       58.59       59.51      2.80 o 
   1   1  18        0.79        1.26      0.49 o 
   2   1  18       93.50      101.48      1.52 o 
   3   1  18       70.41       68.54      1.18 o 
   4   1  18       64.04       66.82      1.53 o 
   5   1  18        6.35        5.33      0.97 o 
   6   1  18       83.05       88.01      2.41 o 
   7   1  18       15.64       15.94      1.40 o 
   0   2  18       37.73       38.86      1.48 o 
   1   2  18        4.22        3.47      0.52 o 
   2   2  18       34.85       39.10      1.03 o 
   3   2  18       24.98       21.89      0.61 o 
   4   2  18        0.44        0.58      0.48 o 
   5   2  18       65.99       69.83      1.66 o 
   6   2  18        8.41        6.54      0.91 o 
   1   3  18        0.01       -0.06      0.33 o 
   2   3  18       35.35       33.13      0.70 o 
   3   3  18       42.65       44.77      1.28 o 
   4   3  18        0.00        0.31      0.55 o 
   5   3  18        0.01       -0.05      0.59 o 
   6   3  18        0.00        0.53      0.55 o 
   0   4  18      161.19      148.28      2.52 o 
   1   4  18        1.99        1.25      0.40 o 
   2   4  18        1.19        1.09      0.61 o 
   3   4  18        1.44        1.27      0.64 o 
   4   4  18        0.10        0.25      0.58 o 
   5   4  18       11.55       11.45      1.01 o 
   1   5  18        2.90        3.43      0.56 o 
   2   5  18        2.01        1.96      0.61 o 
   3   5  18        1.60        0.64      0.61 o 
   4   5  18        3.29        2.72      0.60 o 
   0   6  18       15.33       13.42      0.99 o 
   1   6  18        0.18        0.12      0.46 o 
   2   6  18        9.49        9.86      1.07 o 
   3   6  18        6.75        8.22      0.69 o 
   1   1  19        7.95        5.83      0.54 o 
   2   1  19        4.01        4.54      0.60 o 
   3   1  19        3.84        2.66      0.49 o 
   4   1  19       34.21       37.77      1.16 o 
   5   1  19       22.64       25.21      1.72 o 
   0   2  19      172.41      181.04      3.21 o 
   1   2  19      154.29      158.40      1.94 o 
   2   2  19        1.12        1.63      0.37 o 
   3   2  19      135.30      138.82      2.48 o 
   4   2  19       59.71       62.40      1.43 o 
   5   2  19      129.38      133.65      3.07 o 
   1   3  19        0.73        0.11      0.36 o 
   2   3  19        3.14        2.38      0.64 o 
   3   3  19       22.94       24.16      1.08 o 
   4   3  19        6.96        5.53      0.97 o 
   5   3  19        2.14        2.16      0.77 o 
   0   4  19       65.47       60.57      1.62 o 
   1   4  19       24.75       23.62      0.71 o 
   2   4  19        0.25        0.31      0.65 o 
   3   4  19        6.36        5.88      0.88 o 
   4   4  19        0.03        0.08      0.44 o 
   1   5  19        1.90        2.24      0.63 o 
   2   5  19       52.38       54.03      1.41 o 
   3   5  19        4.43        5.32      1.31 o 
   0   0  20        1.55        0.70      0.77 o 
   1   0  20        5.72        5.97      0.72 o 
   2   0  20       15.16       16.12      3.04 o 
   3   0  20       31.02       32.09      1.30 o 
   4   0  20        8.07        3.26      1.61 o 
   1   1  20       23.10       25.02      0.90 o 
   2   1  20        9.92       11.08      0.84 o 
   3   1  20       17.16       18.70      1.00 o 
   4   1  20        9.07        8.57      1.17 o 
   0   2  20       27.02       25.52      1.15 o 
   1   2  20       12.36       12.30      0.60 o 
   2   2  20        0.96        0.93      0.72 o 
   3   2  20        3.89        2.21      0.83 o 
   4   2  20       98.43      107.12      4.32 o 
   1   3  20        1.24        1.34      0.37 o 
   2   3  20       48.71       44.73      1.30 o 
   3   3  20       10.40       11.23      0.95 o 
   0   4  20       43.44       39.94      1.21 o 
   1   4  20        0.65        0.16      0.46 o 
   1   1  21        1.33        1.27      0.44 o 
                                                 
